# Supplementary material for: 11,12-EET Regulates PPAR-γ Expression to Modulate TGF-β-Mediated Macrophage Polarization
Source: Cells. 2023 Feb 23;12(5):700. doi: 10.3390/cells12050700 (PMC10000544; doi:10.3390/cells12050700)
Supplement: Supplementary file 1 [file cells-12-00700-s001.zip › Table S1.xlsx]

## Sheet: Table S1
Table S1: Differentially expressed genes in M0, M1 and M2c macrophages from wild-type mice
Ensembl gene id	Ensembl gene	Ensembl biotype	M0-WT_3	M1-WT_3	M2c-WT_3	M0-WT_4	M1-WT_4	M2c-WT_4	M0-WT_1	M1-WT_1	M2c-WT_1	M0-WT_2	M1-WT_2	M2c-WT_2
ENSMUSG00000035373	Ccl7	protein_coding	23	348	172	19	371	386	12	309	196	18	265	145
ENSMUSG00000026814	Eng	protein_coding	551	1088	844	526	955	1042	539	1082	987	528	991	772
ENSMUSG00000021886	Gpr65	protein_coding	406	313	262	416	314	390	394	321	298	383	303	225
ENSMUSG00000063802	Hspbp1	protein_coding	283	272	258	269	253	273	285	271	268	270	291	236
ENSMUSG00000027533	Fabp5	protein_coding	813	491	759	828	451	875	802	450	971	797	406	783
ENSMUSG00000019874	Fabp7	protein_coding	152	206	343	156	202	446	158	192	377	154	187	296
ENSMUSG00000015243	Abca1	protein_coding	2714	669	2865	3488	898	4821	3148	988	4263	3331	880	3229
ENSMUSG00000015846	Rxra	protein_coding	1174	1251	1075	1286	1326	1160	1292	1363	1143	1296	1288	1090
ENSMUSG00000052914	Cyp2j6	protein_coding	216	107	187	173	99	204	206	112	228	220	132	177
ENSMUSG00000033871	Ppargc1b	protein_coding	65	140	65	81	143	50	78	120	66	60	171	86
ENSMUSG00000002250	Ppard	protein_coding	490	722	548	403	632	409	474	706	478	473	674	601
ENSMUSG00000023224	Serping1	protein_coding	8	40	7	3	59	8	5	39	0	6	69	16
ENSMUSG00000027530	Fabp12	protein_coding	0	0	2	0	0	2	0	0	1	0	0	1
ENSMUSG00000039656	Rxrb	protein_coding	439	272	510	393	289	392	452	304	486	428	302	491
ENSMUSG00000075602	Ly6a	protein_coding	3	304	498	5	316	633	3	375	599	1	283	473
ENSMUSG00000062515	Fabp4	protein_coding	560	150	379	620	153	422	519	131	447	525	124	385
ENSMUSG00000031169	Porcn	protein_coding	24	3	59	31	3	45	23	5	59	16	4	58
ENSMUSG00000025161	Slc16a3	protein_coding	440	1335	994	439	1200	1139	490	1421	1074	456	1074	905
ENSMUSG00000000440	Pparg	protein_coding	539	28	160	576	28	107	523	26	113	512	42	169
ENSMUSG00000047904	Sstr2	protein_coding	2	1	1	1	1	0	4	0	0	5	0	0
ENSMUSG00000100481	Gm7114	processed_pseudogene	4	1	1	0	1	1	4	1	2	2	2	3
ENSMUSG00000035585	Tsen34	protein_coding	171	140	205	185	148	171	179	169	176	175	154	167
ENSMUSG00000037432	Fer1l5	protein_coding	2	0	0	1	0	2	3	1	1	3	1	1
ENSMUSG00000105786	Gm18957	processed_pseudogene	0	0	0	0	0	1	1	1	0	0	0	0
ENSMUSG00000025145	Lrrc45	protein_coding	245	112	219	191	94	168	222	97	211	205	107	169
ENSMUSG00000089733	Gm15628	lincRNA	0	1	2	2	0	1	1	1	0	0	3	0
ENSMUSG00000072541	Gm5046	processed_pseudogene	2	0	0	3	1	0	1	0	1	0	0	4
ENSMUSG00000026220	Slc16a14	protein_coding	23	1	17	26	0	2	29	1	4	23	3	17
ENSMUSG00000032026	Rexo2	protein_coding	334	375	347	349	344	378	336	380	362	315	330	337
ENSMUSG00000023908	Pkmyt1	protein_coding	68	43	29	56	36	15	75	52	18	69	50	25
ENSMUSG00000099979	Gm5896	processed_pseudogene	0	0	1	0	3	1	3	1	1	1	2	1
ENSMUSG00000046668	Cxxc5	protein_coding	21	13	17	15	21	8	19	19	14	28	32	18
ENSMUSG00000028443	Nudt2	protein_coding	127	121	146	131	107	140	122	116	142	118	118	153
ENSMUSG00000074743	Thbd	protein_coding	239	6	111	249	24	122	215	14	118	216	15	97
ENSMUSG00000062859	Tcp11	protein_coding	0	1	2	1	1	4	1	0	0	0	0	5
ENSMUSG00000061536	Sec22c	protein_coding	462	187	304	489	238	267	514	200	325	514	297	373
ENSMUSG00000068391	Chrac1	protein_coding	174	221	164	186	205	195	187	207	183	176	215	157
ENSMUSG00000082143	Gm12864	processed_pseudogene	2	1	2	1	0	2	0	0	1	2	4	1
ENSMUSG00000014550	Rbsn	protein_coding	495	378	621	464	374	547	523	379	613	520	430	629
ENSMUSG00000022296	Baalc	protein_coding	0	0	0	1	0	1	0	0	0	1	1	1
ENSMUSG00000048592	Gm5946	transcribed_processed_pseudogene	5	3	2	3	2	0	2	4	1	1	5	1
ENSMUSG00000078867	Gm14418	protein_coding	4	1	5	5	0	1	2	0	4	4	1	4
ENSMUSG00000050908	Tvp23a	protein_coding	6	10	12	4	5	7	8	10	2	5	8	10
ENSMUSG00000104344	Gm38077	TEC	11	10	0	19	13	17	10	9	9	12	10	9
ENSMUSG00000053714	4732471J01Rik	antisense	5	1	7	5	5	9	3	9	12	6	5	11
ENSMUSG00000052087	Rgs14	protein_coding	330	656	144	273	590	209	320	669	154	316	610	111
ENSMUSG00000036655	Colec11	protein_coding	2	3	2	0	1	0	1	0	0	0	3	2
ENSMUSG00000020189	Osbpl8	protein_coding	2600	2572	2066	3076	2541	2251	2512	2225	2216	2727	2002	2091
ENSMUSG00000023979	Guca1b	protein_coding	5	6	7	3	6	5	4	9	4	6	12	4
ENSMUSG00000018678	Sp2	protein_coding	286	282	169	288	293	169	279	247	162	285	276	192
ENSMUSG00000003235	Eif2b5	protein_coding	416	570	552	446	525	500	434	554	509	442	550	530
ENSMUSG00000025724	Sec11a	protein_coding	330	422	371	315	360	440	304	356	361	313	328	336
ENSMUSG00000038502	Ptov1	protein_coding	387	294	303	377	245	285	404	362	296	395	329	256
ENSMUSG00000039671	Zmynd8	protein_coding	893	538	1112	915	542	1102	868	537	1121	876	587	1062
ENSMUSG00000097119	B230354K17Rik	bidirectional_promoter_lncRNA	168	53	203	195	44	220	189	43	232	177	64	226
ENSMUSG00000105357	Gm42647	processed_pseudogene	0	0	5	0	0	0	1	0	2	0	0	3
ENSMUSG00000047419	Cmya5	protein_coding	1	1	0	2	0	0	2	0	0	2	3	0
ENSMUSG00000036452	Arhgap26	protein_coding	57	41	25	56	43	22	86	39	33	69	49	39
ENSMUSG00000006800	Sulf2	protein_coding	917	291	822	943	304	746	954	338	879	990	375	920
ENSMUSG00000001025	S100a6	protein_coding	244	337	217	251	302	207	260	321	211	264	258	186
ENSMUSG00000037656	Slc20a2	protein_coding	189	109	287	177	134	191	190	152	265	164	152	346
ENSMUSG00000090053	Pakap	protein_coding	5	0	0	4	2	3	1	1	1	3	5	1
ENSMUSG00000036282	Naa30	protein_coding	369	329	352	406	375	382	349	354	348	381	378	412
ENSMUSG00000106258	Rpl7a-ps7	processed_pseudogene	0	0	1	1	1	0	2	0	0	0	1	1
ENSMUSG00000019189	Rnf145	protein_coding	644	1210	449	681	1129	488	679	1040	517	646	1061	447
ENSMUSG00000097439	Gm16754	antisense	9	26	87	4	23	33	6	22	70	6	29	76
ENSMUSG00000071650	Ganab	protein_coding	1152	1414	1080	1297	1362	1230	1232	1451	1264	1252	1257	1081
ENSMUSG00000063172	Hspb11	protein_coding	61	47	65	58	45	49	59	50	61	52	64	74
ENSMUSG00000054252	Fgfr3	protein_coding	0	1	0	0	1	0	0	1	0	0	0	0
ENSMUSG00000106149	Gm43430	TEC	2	35	0	1	31	1	2	24	1	1	27	0
ENSMUSG00000111162	Gm7293	processed_pseudogene	5	4	6	5	9	5	4	9	4	4	9	4
ENSMUSG00000087405	Gm14232	antisense	0	0	2	0	1	0	3	1	1	0	0	1
ENSMUSG00000035314	Gdpd5	protein_coding	116	19	164	111	22	149	120	22	141	128	19	174
ENSMUSG00000039834	Zfp335	protein_coding	308	263	369	297	268	348	308	240	370	313	285	322
ENSMUSG00000038372	Gmds	protein_coding	69	44	76	68	43	72	79	57	86	66	57	96
ENSMUSG00000020086	Macroh2a2	protein_coding	23	10	31	19	8	40	13	10	33	18	6	30
ENSMUSG00000108064	Gm44423	TEC	9	26	8	24	57	9	12	40	16	21	48	11
ENSMUSG00000001289	Pfdn5	protein_coding	253	359	243	269	319	233	284	323	257	282	275	220
ENSMUSG00000074826	Gm10767	protein_coding	12	4	12	8	5	7	13	4	8	12	5	8
ENSMUSG00000027634	Ndrg3	protein_coding	480	215	460	493	245	379	516	231	441	489	251	467
ENSMUSG00000049090	Zadh2	protein_coding	413	844	333	414	781	235	415	830	319	434	792	354
ENSMUSG00000045391	1700120B22Rik	bidirectional_promoter_lncRNA	1	1	0	2	1	0	2	1	2	0	4	0
ENSMUSG00000115067	Dpep2	protein_coding	5	0	2	6	0	1	5	0	0	2	1	1
ENSMUSG00000020691	Mettl2	protein_coding	195	197	210	215	188	198	208	171	178	190	204	195
ENSMUSG00000089968	Nckap5los	antisense	1	0	2	0	0	1	0	0	1	0	0	1
ENSMUSG00000020639	Pfn4	protein_coding	1	0	3	0	0	1	3	0	3	3	0	1
ENSMUSG00000024486	Hbegf	protein_coding	98	645	78	109	571	68	112	590	61	93	581	72
ENSMUSG00000041945	Mfsd9	protein_coding	107	125	212	96	156	164	122	158	196	121	144	205
ENSMUSG00000102665	Gm38379	TEC	2	1	1	3	0	0	2	1	0	2	0	2
ENSMUSG00000056215	Lrguk	protein_coding	3	0	2	1	1	12	2	1	6	5	0	4
ENSMUSG00000112097	Gm32515	lincRNA	1	1	1	1	1	0	0	3	0	4	1	5
ENSMUSG00000052631	Sh2d6	protein_coding	2	3	2	1	2	1	0	0	5	2	0	2
ENSMUSG00000039197	Adk	protein_coding	231	93	214	223	100	174	248	108	208	238	106	202
ENSMUSG00000020657	Dnajc27	protein_coding	120	76	100	124	87	106	138	97	84	129	102	105
ENSMUSG00000028608	Czib	protein_coding	217	276	186	204	280	209	207	231	213	226	263	185
ENSMUSG00000058486	Wdr91	protein_coding	1049	829	965	1130	787	902	1056	763	880	1052	759	913
ENSMUSG00000020649	Rrm2	protein_coding	120	1	45	110	8	41	129	4	35	130	13	56
ENSMUSG00000032500	Dclk3	protein_coding	5	0	0	3	0	0	5	0	1	5	0	0
ENSMUSG00000030533	Unc45a	protein_coding	323	268	364	289	290	335	333	322	380	340	298	368
ENSMUSG00000027427	Polr3f	protein_coding	328	262	275	333	232	298	319	228	265	312	237	316
ENSMUSG00000031740	Mmp2	protein_coding	32	137	159	27	181	189	16	153	157	27	219	189
ENSMUSG00000027305	Ndufaf1	protein_coding	123	97	159	109	90	156	120	98	151	118	109	160
ENSMUSG00000028691	Prdx1	protein_coding	836	1682	843	938	1435	907	897	1598	903	967	1217	777
ENSMUSG00000048416	Mlf1	protein_coding	0	0	0	1	1	0	2	1	0	4	0	0
ENSMUSG00000043262	Uevld	protein_coding	147	90	248	155	107	208	147	98	241	159	102	290
ENSMUSG00000003573	Homer3	protein_coding	495	472	527	479	455	464	516	487	485	491	451	466
ENSMUSG00000029552	Tes	protein_coding	536	804	704	552	761	666	533	781	699	552	693	709
ENSMUSG00000020988	L2hgdh	protein_coding	50	4	78	50	12	45	41	8	78	54	7	62
ENSMUSG00000036587	Fut7	protein_coding	54	29	24	57	37	35	64	28	23	49	28	16
ENSMUSG00000060671	Atp8b2	protein_coding	340	609	415	397	632	420	435	705	488	393	693	458
ENSMUSG00000031007	Atp6ap2	protein_coding	890	1389	815	977	1186	1008	901	1198	901	896	1015	757
ENSMUSG00000039899	Fgl2	protein_coding	179	1017	944	170	1097	1133	213	1045	1201	188	975	998
ENSMUSG00000095026	Gm3336	protein_coding	0	1	28	0	0	7	1	0	16	1	0	16
ENSMUSG00000082532	Rpl31-ps6	processed_pseudogene	1	0	1	0	0	0	1	0	1	0	0	0
ENSMUSG00000102875	Gm37139	TEC	1	4	0	2	0	0	1	0	1	3	1	1
ENSMUSG00000092517	Art2a	polymorphic_pseudogene	0	1	0	0	0	7	0	0	3	0	2	1
ENSMUSG00000085714	Gm13008	antisense	12	10	12	13	16	5	13	13	6	8	9	10
ENSMUSG00000099858	Gm6652	processed_pseudogene	7	9	10	6	1	10	8	5	2	8	7	12
ENSMUSG00000087368	BC065397	processed_transcript	12	4	2	7	6	2	14	4	1	8	7	1
ENSMUSG00000019857	Asf1a	protein_coding	85	259	209	89	237	177	95	246	159	95	236	177
ENSMUSG00000086507	Adap2os	antisense	3	10	2	4	9	3	7	18	3	4	12	4
ENSMUSG00000026355	Mcm6	protein_coding	450	300	316	475	310	379	495	262	325	463	334	303
ENSMUSG00000003070	Efna2	protein_coding	2	9	13	0	12	10	3	13	15	3	10	12
ENSMUSG00000025240	Sacm1l	protein_coding	753	912	660	838	932	733	737	931	724	749	818	714
ENSMUSG00000096557	Gm7258	processed_pseudogene	2	3	4	0	3	2	1	0	2	3	0	1
ENSMUSG00000057093	Zfp607b	protein_coding	43	15	17	38	21	13	31	22	16	35	23	20
ENSMUSG00000030056	Isy1	protein_coding	215	203	169	200	212	162	210	222	166	241	255	179
ENSMUSG00000078154	Gm12184	protein_coding	3	4	7	4	1	2	8	1	9	7	8	12
ENSMUSG00000027510	Rbm38	protein_coding	41	51	124	45	59	47	48	33	68	42	50	104
ENSMUSG00000090223	Pcp4	protein_coding	0	3	0	0	5	0	0	6	0	0	7	0
ENSMUSG00000034042	Gpbp1l1	protein_coding	506	597	539	560	583	511	516	599	554	546	533	562
ENSMUSG00000029136	Rbks	protein_coding	92	76	78	74	68	101	94	88	69	78	91	70
ENSMUSG00000115946	Mirt2	antisense	0	10	138	2	6	118	2	12	108	2	12	122
ENSMUSG00000021069	Pygl	protein_coding	870	631	850	967	593	932	927	634	934	910	562	794
ENSMUSG00000036315	Znrd1	protein_coding	106	125	161	99	138	147	113	134	124	108	130	125
ENSMUSG00000035596	Mboat7	protein_coding	610	648	668	652	667	641	705	693	738	714	706	706
ENSMUSG00000059851	Kmt5c	protein_coding	345	122	392	280	126	282	309	138	362	301	128	374
ENSMUSG00000037759	Ptger2	protein_coding	224	244	326	212	255	362	237	277	391	234	256	331
ENSMUSG00000056290	Ms4a4b	protein_coding	1	4	0	3	5	2	2	4	0	2	2	1
ENSMUSG00000081975	Gm12482	processed_pseudogene	9	4	4	3	8	3	11	4	3	6	5	3
ENSMUSG00000117992	Gm41760	antisense	4	0	1	3	2	0	3	0	0	0	1	2
ENSMUSG00000020572	Nampt	protein_coding	993	3443	1344	1043	2907	1629	990	2975	1484	977	2387	1305
ENSMUSG00000032246	Calml4	protein_coding	1	0	2	3	0	1	3	1	0	1	3	1
ENSMUSG00000043065	Spice1	protein_coding	135	71	135	120	84	110	116	63	128	123	77	134
ENSMUSG00000097357	Gm16793	bidirectional_promoter_lncRNA	20	10	7	17	7	11	29	14	1	15	15	2
ENSMUSG00000025170	Rab40b	protein_coding	2	1	0	1	0	1	3	0	0	1	0	0
ENSMUSG00000077426	Gm26387	snoRNA	3	3	0	0	0	2	2	1	0	3	1	1
ENSMUSG00000114045	Gm34220	TEC	12	10	7	11	2	8	8	6	6	8	9	11
ENSMUSG00000027457	Snph	protein_coding	26	6	2	21	5	1	41	13	1	22	12	1
ENSMUSG00000083539	Gm12466	processed_pseudogene	2	1	2	1	5	1	3	0	2	5	3	2
ENSMUSG00000032816	Igdcc4	protein_coding	4	1	0	5	1	1	3	0	1	6	2	1
ENSMUSG00000086154	Gm16196	bidirectional_promoter_lncRNA	1	3	5	3	3	1	1	1	2	0	3	2
ENSMUSG00000067389	Gm17080	antisense	11	0	8	9	2	11	12	8	8	12	2	11
ENSMUSG00000029248	Thegl	protein_coding	0	0	4	0	1	2	1	1	5	0	0	4
ENSMUSG00000054405	Dnajc8	protein_coding	454	585	503	484	513	519	458	545	501	439	488	475
ENSMUSG00000045176	Borcs6	protein_coding	213	248	239	207	191	204	250	238	206	236	204	208
ENSMUSG00000022529	Zfp263	protein_coding	570	948	569	558	908	537	561	906	522	559	872	546
ENSMUSG00000038150	Ormdl3	protein_coding	275	178	387	262	201	363	314	232	372	292	212	378
ENSMUSG00000054027	Nt5dc3	protein_coding	467	310	360	478	329	311	522	383	308	459	414	403
ENSMUSG00000061852	Gm7582	unprocessed_pseudogene	0	3	0	0	1	0	0	1	0	0	0	0
ENSMUSG00000025337	Sbds	protein_coding	423	885	522	427	756	531	394	740	540	421	648	485
ENSMUSG00000110422	Gm17999	processed_pseudogene	2	3	2	2	3	7	2	3	3	1	5	6
ENSMUSG00000030871	Ears2	protein_coding	80	93	129	80	87	116	95	70	124	92	93	124
ENSMUSG00000073599	Ecscr	protein_coding	3	6	6	0	6	0	0	4	0	1	9	1
ENSMUSG00000025572	Tmc6	protein_coding	421	326	282	377	360	241	410	392	281	431	392	284
ENSMUSG00000027263	Tubgcp4	protein_coding	745	728	562	812	738	576	706	785	595	745	802	602
ENSMUSG00000020541	Tom1l1	protein_coding	24	1	27	22	7	37	20	4	35	23	5	37
ENSMUSG00000053442	4930597O21Rik	processed_transcript	3	7	6	6	20	7	5	22	9	7	19	4
ENSMUSG00000102775	Gm38160	TEC	1	0	3	0	0	0	1	0	1	1	1	0
ENSMUSG00000057982	Zfp809	protein_coding	180	109	168	179	143	123	187	128	153	169	132	195
ENSMUSG00000095457	Gm8989	unprocessed_pseudogene	1	6	7	3	9	2	1	12	6	0	2	3
ENSMUSG00000113985	9130015A21Rik	lincRNA	0	7	1	0	7	1	1	5	0	0	12	0
ENSMUSG00000006782	Cnp	protein_coding	306	523	140	298	500	259	337	558	175	310	485	118
ENSMUSG00000001741	Il16	protein_coding	164	4	91	186	9	101	174	14	97	167	6	71
ENSMUSG00000075703	Selenoi	protein_coding	418	372	347	463	437	373	463	393	423	457	487	400
ENSMUSG00000050796	B3galt6	protein_coding	99	96	55	83	83	78	102	108	65	97	117	58
ENSMUSG00000048329	Mfsd6l	protein_coding	5	18	2	5	12	1	7	13	0	8	5	1
ENSMUSG00000117499	Gm50010	TEC	29	16	21	34	21	25	17	22	29	25	25	19
ENSMUSG00000039372	Marchf4	protein_coding	1	0	0	3	0	0	0	0	0	3	0	0
ENSMUSG00000064925	Snora62	snoRNA	1	1	2	0	0	1	2	0	0	1	1	1
ENSMUSG00000086586	Gm11192	antisense	3	3	2	3	0	1	2	3	4	1	3	3
ENSMUSG00000041592	Sdk2	protein_coding	2	0	2	1	0	4	3	0	2	1	2	6
ENSMUSG00000071657	Bscl2	protein_coding	429	409	474	438	416	472	439	397	482	451	364	448
ENSMUSG00000049751	Rpl36al	protein_coding	6	6	10	7	9	8	7	9	2	8	9	7
ENSMUSG00000026768	Itga8	protein_coding	10	6	1	17	3	0	14	4	2	16	5	1
ENSMUSG00000113070	Gm48420	antisense	36	12	5	28	5	7	20	17	2	31	12	5
ENSMUSG00000026851	BC005624	protein_coding	297	329	317	312	330	326	310	325	341	302	311	285
ENSMUSG00000091509	Gm17066	processed_transcript	44	57	34	52	40	35	31	39	44	46	37	33
ENSMUSG00000049103	Ccr2	protein_coding	113	63	1	160	96	2	124	75	5	137	98	1
ENSMUSG00000022828	Gtf2e1	protein_coding	214	190	290	218	220	238	239	200	247	219	217	278
ENSMUSG00000040264	Gbp2b	protein_coding	0	554	6	0	551	12	1	638	5	1	594	7
ENSMUSG00000057132	Rpgrip1	protein_coding	22	10	45	28	5	44	27	6	26	18	6	43
ENSMUSG00000096140	Ankrd66	protein_coding	23	65	110	19	52	60	23	61	97	20	62	98
ENSMUSG00000078584	AU022252	protein_coding	231	150	245	192	147	225	249	188	245	212	195	275
ENSMUSG00000006457	Actn3	protein_coding	0	1	0	0	0	1	1	4	1	1	2	0
ENSMUSG00000116234	Gm49550	processed_pseudogene	3	0	1	3	1	0	1	0	2	3	1	1
ENSMUSG00000078185	Chml	protein_coding	165	78	123	169	75	97	169	81	135	172	70	143
ENSMUSG00000024911	Fibp	protein_coding	355	401	228	349	370	246	363	345	210	330	330	218
ENSMUSG00000033004	Mycbp2	protein_coding	1598	1873	1138	2040	2483	1441	1957	2249	1530	2023	2295	1456
ENSMUSG00000029309	Sparcl1	protein_coding	1	3	0	0	0	0	0	0	0	0	0	0
ENSMUSG00000091144	Phf11c	protein_coding	23	157	62	22	126	73	17	117	69	22	131	64
ENSMUSG00000020152	Actr2	protein_coding	1340	2455	1237	1536	2155	1532	1360	2133	1353	1421	1777	1206
ENSMUSG00000024048	Myl12a	protein_coding	229	354	194	232	310	225	222	308	210	215	265	176
ENSMUSG00000002908	Kcnn1	protein_coding	0	0	2	2	1	1	1	0	2	0	0	3
ENSMUSG00000038807	Rap1gap2	protein_coding	38	100	21	38	127	40	50	149	25	46	141	19
ENSMUSG00000098003	Gm6317	processed_pseudogene	1	1	6	4	5	1	3	6	1	4	4	3
ENSMUSG00000084970	1700060J05Rik	antisense	6	3	2	5	5	0	5	1	2	3	1	2
ENSMUSG00000081557	Gm5697	processed_pseudogene	0	0	0	1	1	2	0	1	2	0	0	1
ENSMUSG00000017405	Nek8	protein_coding	27	15	22	35	24	22	31	19	20	27	28	28
ENSMUSG00000070283	Ndufaf3	protein_coding	128	147	204	124	133	171	127	146	177	109	148	175
ENSMUSG00000038368	Focad	protein_coding	154	62	217	174	133	180	162	121	218	171	116	228
ENSMUSG00000087579	Hectd2os	antisense	36	10	1	37	7	0	35	12	3	33	12	0
ENSMUSG00000053094	Tmem248	protein_coding	655	881	891	682	829	847	690	858	857	646	805	877
ENSMUSG00000024924	Vldlr	protein_coding	16	25	305	18	34	150	16	24	278	17	30	379
ENSMUSG00000033965	Slc16a2	protein_coding	2	0	0	0	3	0	0	0	1	0	1	2
ENSMUSG00000024346	Pfdn1	protein_coding	199	282	290	176	260	288	204	258	290	179	234	252
ENSMUSG00000031109	Enox2	protein_coding	339	484	228	335	519	212	332	474	243	335	484	227
ENSMUSG00000021631	Mrps36-ps1	processed_pseudogene	1	3	3	3	0	2	2	4	2	2	1	1
ENSMUSG00000085755	Gm13496	antisense	2	1	2	1	0	0	2	0	1	3	0	3
ENSMUSG00000097993	Ptprv	polymorphic_pseudogene	33	13	96	19	13	52	21	10	71	19	14	109
ENSMUSG00000114378	Gm49355	protein_coding	0	0	0	0	1	1	0	1	0	0	0	0
ENSMUSG00000047415	Gpr68	protein_coding	243	197	67	215	199	43	315	258	51	288	305	74
ENSMUSG00000041477	Dcp1b	protein_coding	129	84	104	134	98	81	124	108	101	142	99	117
ENSMUSG00000085614	1700123M08Rik	processed_transcript	16	7	20	17	7	17	24	10	25	19	5	29
ENSMUSG00000116788	Gm5674	processed_pseudogene	0	0	0	0	2	2	2	1	3	1	1	1
ENSMUSG00000107715	Gm44135	TEC	0	3	1	0	1	0	0	9	0	0	4	0
ENSMUSG00000037563	Rps16	protein_coding	95	128	84	94	115	80	97	115	84	101	99	78
ENSMUSG00000025083	Afap1l2	protein_coding	2	6	0	2	5	0	3	4	0	1	4	0
ENSMUSG00000023959	Clic5	protein_coding	2	1432	446	6	1573	335	3	1465	357	2	1300	504
ENSMUSG00000081120	Gm12458	processed_pseudogene	2	1	1	2	6	2	3	4	0	4	1	1
ENSMUSG00000026615	Eprs	protein_coding	1022	1247	1048	1080	1270	944	1062	1260	1102	1083	1229	1183
ENSMUSG00000026411	Tmem9	protein_coding	117	51	276	116	61	273	121	54	338	117	52	295
ENSMUSG00000103906	Tigd5	protein_coding	40	15	24	36	7	22	49	28	33	40	26	36
ENSMUSG00000020149	Rab1a	protein_coding	989	1606	971	1087	1407	1042	993	1350	983	1004	1164	897
ENSMUSG00000086779	Gm13562	processed_transcript	2	0	7	0	0	1	2	0	3	2	2	4
ENSMUSG00000075704	Txnrd2	protein_coding	268	128	270	233	147	226	265	160	256	243	181	283
ENSMUSG00000060924	Csmd1	protein_coding	2	1	0	2	1	1	2	0	0	4	1	1
ENSMUSG00000046794	Ppp1r3b	protein_coding	418	307	547	407	297	527	405	308	543	371	252	575
ENSMUSG00000092274	Neat1	lincRNA	1503	2028	1258	1556	1464	1354	1384	1579	1313	1494	1259	1111
ENSMUSG00000085992	Gm11515	lincRNA	0	0	0	1	0	0	3	0	0	5	0	0
ENSMUSG00000101551	Gm8870	processed_pseudogene	1	0	1	4	2	1	3	1	1	3	2	0
ENSMUSG00000047554	Tmem41b	protein_coding	165	181	173	190	169	165	173	148	168	178	175	192
ENSMUSG00000057315	Arhgap24	protein_coding	415	182	488	390	185	553	425	142	531	389	179	455
ENSMUSG00000021704	Mtx3	protein_coding	195	157	136	184	175	145	168	148	163	172	180	156
ENSMUSG00000064105	Cnnm2	protein_coding	203	12	172	211	13	160	216	19	189	197	19	216
ENSMUSG00000054836	Elp6	protein_coding	81	49	64	52	57	46	61	55	56	60	57	65
ENSMUSG00000024072	Yipf4	protein_coding	375	400	375	386	365	402	361	357	373	363	352	394
ENSMUSG00000084159	Gm12696	processed_pseudogene	9	7	15	2	7	11	8	3	7	12	3	11
ENSMUSG00000071181	3830408C21Rik	processed_transcript	9	1	12	6	5	2	3	1	10	9	4	7
ENSMUSG00000025329	Padi1	protein_coding	1	0	3	0	0	0	0	0	2	0	0	1
ENSMUSG00000038803	Ost4	protein_coding	194	263	216	190	246	201	195	250	224	184	208	191
ENSMUSG00000027628	Aar2	protein_coding	369	366	351	405	436	330	405	415	339	399	419	369
ENSMUSG00000026736	4930426L09Rik	bidirectional_promoter_lncRNA	11	3	8	6	3	1	10	1	3	9	3	4
ENSMUSG00000109754	Gm39214	lincRNA	12	1	6	5	1	11	12	6	7	12	9	8
ENSMUSG00000036309	Skp1a	protein_coding	387	476	387	387	450	412	359	438	373	363	387	362
ENSMUSG00000032583	Mon1a	protein_coding	181	121	226	139	118	201	170	104	193	145	129	217
ENSMUSG00000047534	Mis18bp1	protein_coding	102	21	73	114	22	56	85	23	76	97	25	77
ENSMUSG00000013622	Atraid	protein_coding	276	187	347	289	169	361	282	167	363	291	178	335
ENSMUSG00000097760	6030442K20Rik	processed_transcript	4	1	2	6	3	3	2	0	0	1	3	4
ENSMUSG00000097706	E030037K01Rik	antisense	1	0	0	0	0	0	2	0	0	1	1	1
ENSMUSG00000059256	Gzmd	protein_coding	0	0	0	1	3	0	0	1	0	4	2	0
ENSMUSG00000017724	Etv4	protein_coding	2	0	2	1	0	1	0	0	0	0	6	1
ENSMUSG00000078908	Mon1b	protein_coding	366	598	387	376	585	382	399	603	360	382	661	367
ENSMUSG00000037577	Ephx3	protein_coding	0	0	0	0	1	1	1	3	1	0	3	0
ENSMUSG00000112244	Gm48788	processed_pseudogene	0	1	1	0	0	0	0	4	0	0	2	0
ENSMUSG00000030745	Il21r	protein_coding	351	1191	873	341	1007	925	410	1263	944	456	1101	808
ENSMUSG00000021281	Tnfaip2	protein_coding	1491	3539	1597	1577	2992	1558	1489	3177	1604	1554	2527	1539
ENSMUSG00000087547	Platr27	lincRNA	0	0	2	2	0	0	0	1	1	1	3	0
ENSMUSG00000086341	Gm15932	antisense	4	1	2	1	1	0	2	1	1	3	1	0
ENSMUSG00000042688	Mapk6	protein_coding	907	1578	862	1006	1467	930	849	1376	834	919	1263	929
ENSMUSG00000062997	Rpl35	protein_coding	70	101	59	73	85	62	73	99	66	68	70	60
ENSMUSG00000035266	Helq	protein_coding	63	32	139	59	44	110	68	31	115	67	57	141
ENSMUSG00000007411	Mark3	protein_coding	464	473	527	460	455	488	442	442	466	450	462	487
ENSMUSG00000054057	A930004D18Rik	protein_coding	5	4	7	5	2	9	2	1	6	5	3	10
ENSMUSG00000027323	Rad51	protein_coding	46	15	20	43	15	16	46	13	17	60	22	10
ENSMUSG00000087314	Prkag2os2	antisense	3	0	2	2	0	1	1	0	0	3	1	1
ENSMUSG00000010307	Tmem86a	protein_coding	491	288	668	510	281	884	546	276	775	524	265	575
ENSMUSG00000074063	Osgin1	protein_coding	265	279	222	233	267	172	205	259	164	250	294	229
ENSMUSG00000024778	Fas	protein_coding	57	412	215	57	438	153	69	401	209	67	360	237
ENSMUSG00000074207	Adh1	protein_coding	0	0	0	0	0	1	0	0	0	1	0	0
ENSMUSG00000021363	Mak	protein_coding	53	19	87	44	31	74	53	21	98	46	27	92
ENSMUSG00000102861	Gm37637	antisense	2	1	0	0	0	0	3	4	0	3	2	0
ENSMUSG00000045382	Cxcr4	protein_coding	429	47	583	498	40	765	496	40	659	471	55	526
ENSMUSG00000096233	Gm13238	processed_pseudogene	2	0	0	6	0	1	0	1	0	3	1	0
ENSMUSG00000023961	Enpp4	protein_coding	30	488	165	26	562	313	36	484	207	26	500	177
ENSMUSG00000031837	Necab2	protein_coding	2	1	6	4	0	3	2	0	6	5	2	6
ENSMUSG00000052423	B4galt3	protein_coding	195	182	262	162	175	209	191	173	210	183	212	231
ENSMUSG00000028057	Rit1	protein_coding	551	662	461	549	604	440	536	598	480	528	590	436
ENSMUSG00000115779	4930592A05Rik	antisense	0	0	2	1	0	1	1	1	1	1	2	1
ENSMUSG00000034413	Neurl1b	protein_coding	16	9	9	13	10	4	29	8	12	26	15	17
ENSMUSG00000034990	Otoa	protein_coding	2	3	0	1	0	0	0	0	0	1	0	0
ENSMUSG00000085633	Bloc1s6os	antisense	0	4	1	2	1	0	1	6	0	1	1	2
ENSMUSG00000048188	Gm8181	processed_pseudogene	7	4	9	7	8	7	9	1	7	8	4	9
ENSMUSG00000003348	Mob3a	protein_coding	679	735	418	664	753	496	684	694	455	678	709	393
ENSMUSG00000054598	9130230L23Rik	protein_coding	33	21	26	29	24	16	37	23	17	37	29	36
ENSMUSG00000104391	Gm37960	TEC	2	4	0	4	2	0	1	3	1	1	0	1
ENSMUSG00000024474	Ik	protein_coding	741	967	748	762	850	772	692	814	740	746	752	719
ENSMUSG00000000411	Tssk3	protein_coding	0	0	0	0	0	0	0	0	0	1	2	0
ENSMUSG00000075706	Gpx4	protein_coding	245	297	259	264	258	280	232	263	276	261	221	222
ENSMUSG00000082072	Gm15785	processed_pseudogene	1	0	1	1	1	0	0	3	1	0	1	1
ENSMUSG00000085655	Gm15952	antisense	12	10	12	11	6	13	7	4	10	9	9	21
ENSMUSG00000029553	Tfec	protein_coding	294	463	182	260	470	267	260	397	224	262	448	177
ENSMUSG00000030882	Dnhd1	protein_coding	11	56	11	14	58	15	10	67	8	12	59	6
ENSMUSG00000029166	Mapre3	protein_coding	248	91	232	189	93	184	220	94	201	230	121	229
ENSMUSG00000071713	Csf2rb	protein_coding	2177	3480	2296	2597	3037	2744	2437	3235	2691	2523	2616	2266
ENSMUSG00000105572	Gm43300	TEC	15	9	7	30	12	12	14	9	17	21	11	13
ENSMUSG00000062488	Ifit3b	protein_coding	3	551	128	2	542	364	3	495	136	4	437	61
ENSMUSG00000027363	Usp8	protein_coding	1147	1469	1160	1202	1401	1209	1080	1337	1209	1103	1255	1104
ENSMUSG00000114536	Gm48837	antisense	2	0	1	8	2	0	5	3	0	8	0	1
ENSMUSG00000057193	Slc44a2	protein_coding	748	760	738	851	737	800	815	808	813	830	708	764
ENSMUSG00000087006	Gm13889	protein_coding	2	0	1	3	0	2	3	5	2	1	5	0
ENSMUSG00000026516	Nvl	protein_coding	442	501	557	454	553	628	453	527	544	464	539	586
ENSMUSG00000067148	Polr1c	protein_coding	193	138	229	182	147	206	182	174	209	179	154	212
ENSMUSG00000022191	Drosha	protein_coding	292	266	459	299	329	539	303	314	440	313	308	444
ENSMUSG00000025982	Sf3b1	protein_coding	1794	2344	1429	1847	2159	1346	1616	2097	1432	1732	1878	1534
ENSMUSG00000117959	D330050I16Rik	antisense	23	25	40	24	26	24	26	31	29	20	22	41
ENSMUSG00000031198	Fundc2	protein_coding	303	232	216	298	223	253	293	213	253	279	205	221
ENSMUSG00000020994	Pnn	protein_coding	557	616	574	518	574	484	457	553	495	504	582	524
ENSMUSG00000002617	Zfp40	protein_coding	128	81	138	115	113	131	89	84	137	119	70	146
ENSMUSG00000054823	Nsd3	protein_coding	1216	2048	1378	1290	2021	1328	1299	2139	1503	1209	2004	1438
ENSMUSG00000083852	Gm13007	processed_pseudogene	1	0	0	0	0	0	1	0	0	1	0	0
ENSMUSG00000072809	9330160F10Rik	antisense	15	6	10	10	3	8	13	4	10	6	7	11
ENSMUSG00000083468	Gm9431	processed_pseudogene	3	1	0	0	1	1	2	0	2	5	0	0
ENSMUSG00000027222	Pex16	protein_coding	168	171	220	147	160	183	163	188	172	147	186	185
ENSMUSG00000051557	Pusl1	protein_coding	137	97	182	113	86	166	121	85	187	125	111	169
ENSMUSG00000027384	Ndufaf5	protein_coding	80	106	133	77	96	118	81	103	112	77	113	116
ENSMUSG00000000740	Rpl13	protein_coding	188	246	188	201	218	189	184	256	197	204	208	170
ENSMUSG00000109222	Gm10297	processed_pseudogene	4	4	6	7	8	7	7	3	3	6	10	10
ENSMUSG00000033883	Zfp267	protein_coding	156	96	144	197	120	144	158	100	163	156	112	171
ENSMUSG00000049600	Zbtb45	protein_coding	209	175	118	185	149	122	211	166	118	204	167	124
ENSMUSG00000118353	Nsa2-ps1	processed_pseudogene	6	9	6	7	5	4	7	3	3	5	6	10
ENSMUSG00000062352	Itgb1bp1	protein_coding	264	309	356	254	288	397	254	263	366	250	278	322
ENSMUSG00000026471	Mr1	protein_coding	297	94	739	314	108	847	324	117	817	331	149	743
ENSMUSG00000015127	Unkl	protein_coding	56	41	45	64	38	46	57	50	34	70	66	51
ENSMUSG00000001134	Uxt	protein_coding	64	91	45	66	84	58	70	102	51	70	83	50
ENSMUSG00000048271	Rbm33	protein_coding	660	625	685	710	693	638	660	635	734	691	722	800
ENSMUSG00000115472	Gm49070	processed_pseudogene	1	0	0	0	2	0	2	1	3	0	1	2
ENSMUSG00000025140	Pycr1	protein_coding	2	1	2	2	1	2	2	0	0	0	2	3
ENSMUSG00000048279	Sacs	protein_coding	339	144	309	433	167	263	361	180	330	370	172	425
ENSMUSG00000109511	Nup62	protein_coding	616	544	548	572	554	435	593	587	476	600	560	581
ENSMUSG00000074794	Arrdc3	protein_coding	625	218	935	653	245	1141	623	271	988	633	251	907
ENSMUSG00000097819	Gm26813	lincRNA	2	0	2	0	1	1	1	0	0	0	2	0
ENSMUSG00000113527	Gm48079	lincRNA	3	1	4	3	1	1	3	1	2	2	2	5
ENSMUSG00000037935	Smarce1	protein_coding	310	362	228	308	365	256	319	377	227	337	333	209
ENSMUSG00000031986	Sprtn	protein_coding	460	390	525	407	443	464	469	415	528	451	491	528
ENSMUSG00000074121	Ntf5	protein_coding	0	0	1	0	0	2	0	1	4	0	1	4
ENSMUSG00000002395	Use1	protein_coding	348	301	252	315	284	220	339	286	224	342	281	228
ENSMUSG00000104554	Gm4610	antisense	3	3	21	3	2	11	7	0	12	5	3	14
ENSMUSG00000020792	Exoc7	protein_coding	446	391	410	445	384	420	455	388	433	454	398	406
ENSMUSG00000050721	Plekho2	protein_coding	1743	2758	1471	1965	2447	1572	1815	2515	1553	1890	2106	1408
ENSMUSG00000026765	Lypd6b	protein_coding	0	1	0	0	0	0	0	5	1	1	4	0
ENSMUSG00000021256	Vash1	protein_coding	20	21	32	25	29	38	22	33	25	34	52	24
ENSMUSG00000108033	Gm44284	antisense	0	7	0	0	9	0	0	5	0	0	11	1
ENSMUSG00000026785	Pkn3	protein_coding	59	82	91	45	64	45	56	66	74	48	71	106
ENSMUSG00000070699	Sars2	protein_coding	86	75	68	74	79	64	75	79	57	74	100	51
ENSMUSG00000073422	H2-Ke6	protein_coding	3	3	8	4	1	3	5	5	2	4	2	6
ENSMUSG00000107304	Gm43775	TEC	2	0	0	1	2	0	1	1	0	1	0	0
ENSMUSG00000076303	Gm23061	miRNA	0	0	0	1	1	0	2	0	0	1	2	0
ENSMUSG00000030007	Cct7	protein_coding	625	947	687	636	830	741	676	919	729	653	787	667
ENSMUSG00000036564	Ndrg4	protein_coding	18	10	47	16	12	53	14	9	53	15	14	63
ENSMUSG00000022967	Ifnar1	protein_coding	1011	1417	904	1140	1399	1020	1102	1413	1045	1103	1243	914
ENSMUSG00000022687	Boc	protein_coding	5	40	9	6	50	10	11	44	25	10	30	23
ENSMUSG00000031381	Piga	protein_coding	109	134	125	102	106	119	121	108	172	104	133	169
ENSMUSG00000049491	Slc36a3	protein_coding	4	6	1	2	2	1	3	3	1	3	4	2
ENSMUSG00000029263	Pigg	protein_coding	230	213	291	260	281	364	237	255	347	264	274	302
ENSMUSG00000022621	Rabl2	protein_coding	78	32	83	64	28	78	86	24	77	80	33	67
ENSMUSG00000032044	Rpusd4	protein_coding	237	213	247	227	234	242	236	202	212	213	210	215
ENSMUSG00000112605	Gm7476	processed_pseudogene	0	0	1	2	3	3	3	1	0	1	2	1
ENSMUSG00000026179	Pnkd	protein_coding	95	68	187	89	73	132	101	77	182	101	75	188
ENSMUSG00000019689	Fmc1	protein_coding	34	16	39	25	38	46	40	33	33	44	41	45
ENSMUSG00000024274	Zscan30	transcribed_unprocessed_pseudogene	5	1	5	13	0	10	8	0	4	8	4	5
ENSMUSG00000109130	Gm45187	antisense	1	0	2	5	0	3	1	3	0	2	0	3
ENSMUSG00000032105	Pdzd3	protein_coding	1	0	2	0	1	0	3	0	5	5	3	3
ENSMUSG00000114576	Naip3-ps1	unprocessed_pseudogene	5	0	13	6	1	15	4	0	11	6	1	7
ENSMUSG00000046753	Ccdc66	protein_coding	130	43	167	130	43	170	112	36	167	103	38	164
ENSMUSG00000107195	4930589O11Rik	TEC	1	0	1	3	1	0	0	0	1	1	0	1
ENSMUSG00000024660	Incenp	protein_coding	491	441	401	475	419	300	522	415	385	508	444	389
ENSMUSG00000044252	Osbpl1a	protein_coding	346	347	461	311	385	464	323	338	447	352	353	486
ENSMUSG00000063065	Mapk3	protein_coding	846	1034	858	912	890	921	882	924	917	905	793	815
ENSMUSG00000029328	Hnrnpdl	protein_coding	691	935	804	687	849	898	624	872	809	645	777	713
ENSMUSG00000025171	Ubtd1	protein_coding	363	423	365	355	391	350	389	397	337	382	403	345
ENSMUSG00000021764	Ndufs4	protein_coding	225	390	238	230	349	213	229	358	212	208	320	212
ENSMUSG00000017404	Rpl19	protein_coding	137	215	142	156	187	156	150	198	160	151	146	125
ENSMUSG00000034171	Faah	protein_coding	2	16	2	5	15	2	7	19	0	5	32	4
ENSMUSG00000036162	Fam219aos	antisense	5	0	3	1	2	3	4	1	1	5	1	3
ENSMUSG00000085289	Gm15337	antisense	1	0	0	0	0	0	0	1	0	0	0	0
ENSMUSG00000002205	Vrk3	protein_coding	376	359	432	351	352	416	350	327	448	357	378	387
ENSMUSG00000054385	Ceacam2	protein_coding	4	1	1	1	1	1	3	0	4	2	2	2
ENSMUSG00000030865	Chp2	protein_coding	7	0	1	10	0	1	11	0	2	10	1	1
ENSMUSG00000071303	Rps8-ps1	processed_pseudogene	5	1	2	1	3	1	3	3	0	5	4	0
ENSMUSG00000110910	4921534A09Rik	TEC	1	0	1	1	0	1	2	0	0	0	0	0
ENSMUSG00000030741	Spns1	protein_coding	559	341	478	530	296	409	587	340	449	560	329	488
ENSMUSG00000106427	Gm42820	TEC	2	9	1	5	5	0	3	10	0	2	5	2
ENSMUSG00000029290	Zfp326	protein_coding	301	213	300	286	206	318	275	183	268	261	225	270
ENSMUSG00000020474	Polm	protein_coding	176	188	217	168	175	170	168	213	178	152	197	186
ENSMUSG00000085711	Gm15163	processed_pseudogene	1	0	2	4	1	2	2	0	0	3	0	1
ENSMUSG00000098030	Gm6771	processed_pseudogene	12	34	20	17	34	22	17	21	18	17	26	17
ENSMUSG00000117171	C230013L11Rik	bidirectional_promoter_lncRNA	2	3	0	2	3	1	0	6	2	2	4	1
ENSMUSG00000097275	Gm26648	antisense	56	97	61	44	80	46	74	120	45	59	98	65
ENSMUSG00000001909	Trmt1	protein_coding	377	309	369	362	324	392	354	321	362	355	354	353
ENSMUSG00000084143	Gm13400	processed_pseudogene	0	1	0	1	3	0	0	3	0	0	4	0
ENSMUSG00000020473	Aebp1	protein_coding	87	81	30	51	108	60	16	53	6	99	146	57
ENSMUSG00000107283	Mpv17	protein_coding	245	175	226	244	185	207	241	156	218	244	190	191
ENSMUSG00000015668	Pdzd11	protein_coding	179	337	286	183	307	300	195	334	278	170	299	265
ENSMUSG00000032312	Csk	protein_coding	884	1319	716	904	1140	865	887	1207	795	887	1061	633
ENSMUSG00000036435	Exoc1	protein_coding	613	710	592	633	736	656	569	670	593	590	684	598
ENSMUSG00000083679	Gm12892	processed_pseudogene	28	12	16	32	10	14	25	10	4	23	9	13
ENSMUSG00000034259	Exosc4	protein_coding	152	148	267	132	133	235	173	177	229	152	180	255
ENSMUSG00000063160	Numbl	protein_coding	142	68	186	121	69	86	154	66	150	116	82	208
ENSMUSG00000049404	Rarres1	protein_coding	16	13	13	19	21	5	10	17	7	11	12	11
ENSMUSG00000111504	Gm48284	lincRNA	2	1	1	1	0	1	0	0	1	2	0	1
ENSMUSG00000053414	Hunk	protein_coding	2	0	2	0	1	0	2	8	0	0	0	2
ENSMUSG00000004446	Bid	protein_coding	296	625	355	300	588	440	300	603	360	294	548	319
ENSMUSG00000038011	Dnah10	protein_coding	1	10	1	1	10	2	0	21	0	3	10	2
ENSMUSG00000093816	Gm26445	miRNA	2	3	8	6	1	7	3	1	7	5	1	6
ENSMUSG00000107317	Gm19719	antisense	13	6	17	8	5	9	14	5	12	11	13	15
ENSMUSG00000008167	Fbxw9	protein_coding	190	94	299	183	105	226	197	108	250	179	124	301
ENSMUSG00000110622	Iqcn	protein_coding	0	0	0	0	0	2	0	0	0	0	0	4
ENSMUSG00000107320	Gm42549	TEC	11	66	1	26	114	8	7	77	5	21	92	13
ENSMUSG00000033207	Mamdc2	protein_coding	1757	681	429	1987	733	491	1841	648	515	1895	706	497
ENSMUSG00000045411	2410002F23Rik	protein_coding	187	118	162	168	78	149	158	88	136	177	118	141
ENSMUSG00000089810	Gm16536	antisense	140	134	125	122	113	101	125	117	126	121	141	107
ENSMUSG00000100367	Gm29336	lincRNA	2	1	4	0	1	2	5	0	3	3	2	6
ENSMUSG00000093734	Gm25082	misc_RNA	5	4	5	6	2	7	6	4	8	6	4	7
ENSMUSG00000030922	Lyrm1	protein_coding	74	116	90	69	125	78	68	100	88	71	122	99
ENSMUSG00000029464	Gpn3	protein_coding	140	101	177	129	111	155	151	117	171	162	123	174
ENSMUSG00000032308	Ulk3	protein_coding	218	171	260	209	154	222	208	179	258	190	180	260
ENSMUSG00000105954	Gm42793	TEC	16	4	7	21	1	10	26	5	14	25	3	5
ENSMUSG00000033294	Noc4l	protein_coding	213	350	379	201	360	343	204	301	332	196	339	327
ENSMUSG00000045983	Eif4g1	protein_coding	1901	2758	1756	2086	2573	1981	2023	2537	1903	1998	2318	1745
ENSMUSG00000048706	Lurap1l	protein_coding	6	3	2	0	2	0	3	0	0	10	4	1
ENSMUSG00000032661	Oas3	protein_coding	260	2945	1635	315	2799	2397	322	2642	1971	272	2288	1442
ENSMUSG00000027347	Rasgrp1	protein_coding	7	703	138	10	821	64	10	703	103	6	829	157
ENSMUSG00000020156	Pwwp3a	protein_coding	365	187	238	325	174	218	337	164	242	326	198	223
ENSMUSG00000059301	Gm5434	transcribed_processed_pseudogene	3	7	2	3	5	4	4	5	0	2	6	1
ENSMUSG00000028271	Gtf2b	protein_coding	340	403	321	350	375	318	338	363	316	333	355	307
ENSMUSG00000089762	Ier5l	protein_coding	130	13	34	112	17	16	123	21	32	116	16	31
ENSMUSG00000062044	Lmtk3	protein_coding	5	0	37	0	1	11	4	5	14	1	4	28
ENSMUSG00000029833	Trim24	protein_coding	196	85	313	193	115	232	191	111	270	184	114	326
ENSMUSG00000027984	Hadh	protein_coding	424	201	427	426	197	409	443	224	452	436	216	435
ENSMUSG00000072763	5430403G16Rik	protein_coding	38	1	50	33	7	26	25	1	35	21	4	42
ENSMUSG00000056130	Ticam2	protein_coding	403	782	522	397	754	493	393	782	592	375	668	491
ENSMUSG00000116355	Gm5217	processed_pseudogene	0	0	1	0	0	1	2	0	2	3	2	2
ENSMUSG00000026305	Lrrfip1	protein_coding	996	1198	1060	1035	1172	1310	953	1178	1180	989	1076	1005
ENSMUSG00000048924	Ccdc125	protein_coding	205	91	204	184	100	208	219	79	201	182	86	162
ENSMUSG00000073591	Pcdhb22	protein_coding	12	12	4	12	17	7	7	10	0	9	27	1
ENSMUSG00000028619	Tceanc2	protein_coding	442	443	394	455	434	411	495	406	414	414	477	412
ENSMUSG00000054519	Zfp867	protein_coding	50	40	68	67	43	46	43	44	66	70	48	80
ENSMUSG00000021102	Glrx5	protein_coding	142	134	224	140	127	195	143	157	200	155	123	208
ENSMUSG00000019080	Mfsd3	protein_coding	88	40	146	83	42	130	105	57	135	93	39	128
ENSMUSG00000107747	Gm5881	processed_pseudogene	14	18	5	12	19	16	14	24	13	12	16	8
ENSMUSG00000032013	Trim29	protein_coding	177	44	338	169	45	312	190	35	276	177	54	334
ENSMUSG00000038633	Degs1	protein_coding	897	1007	707	991	890	838	911	899	745	956	753	689
ENSMUSG00000087327	Gm15884	antisense	12	13	10	5	6	8	16	13	10	7	12	9
ENSMUSG00000097998	Gm27019	lincRNA	0	3	0	0	0	1	0	0	0	1	1	0
ENSMUSG00000024095	Hnrnpll	protein_coding	616	522	495	670	472	500	577	461	510	611	513	522
ENSMUSG00000030683	Sez6l2	protein_coding	14	15	8	13	16	2	14	15	4	5	18	7
ENSMUSG00000020895	Tmem107	protein_coding	29	7	83	31	9	62	29	14	85	35	22	86
ENSMUSG00000036815	Dpp10	protein_coding	1	1	0	0	6	1	0	1	0	0	4	0
ENSMUSG00000087703	Gm15650	antisense	3	3	1	1	0	0	3	1	0	2	3	1
ENSMUSG00000044548	Dact1	protein_coding	2	0	3	1	1	2	2	0	2	5	1	2
ENSMUSG00000030284	Creld1	protein_coding	291	244	439	277	261	392	324	308	466	307	319	458
ENSMUSG00000097537	2610020C07Rik	antisense	13	9	16	10	8	7	18	8	9	11	16	13
ENSMUSG00000071359	Tbpl1	protein_coding	323	322	251	293	295	243	296	300	234	301	279	275
ENSMUSG00000104190	Gm10472	TEC	2	0	0	1	0	1	0	1	0	0	1	0
ENSMUSG00000020992	4930512B01Rik	processed_transcript	0	0	0	1	0	4	2	0	0	1	0	1
ENSMUSG00000038187	Btbd10	protein_coding	247	235	256	265	223	257	270	219	250	241	249	261
ENSMUSG00000073147	5031425E22Rik	lincRNA	106	63	110	91	62	86	76	44	98	87	60	113
ENSMUSG00000018217	Pmp22	protein_coding	694	585	275	782	494	327	731	530	311	723	478	322
ENSMUSG00000020878	Lrrc46	protein_coding	1	0	3	2	1	1	2	0	2	1	0	4
ENSMUSG00000021951	Eef1akmt1	protein_coding	128	197	106	139	181	111	147	201	101	139	184	83
ENSMUSG00000031578	Mak16	protein_coding	307	368	326	291	392	295	267	348	292	273	374	339
ENSMUSG00000082100	Glns-ps1	processed_pseudogene	6	0	2	14	1	8	9	1	1	8	2	6
ENSMUSG00000097354	2310001H17Rik	lincRNA	131	84	206	121	97	179	124	82	203	115	111	210
ENSMUSG00000028478	Clta	protein_coding	530	719	437	539	627	479	530	673	442	536	535	377
ENSMUSG00000039646	Vasn	protein_coding	54	91	9	35	92	17	58	99	11	50	117	20
ENSMUSG00000027999	Pla2g12a	protein_coding	165	115	283	127	141	204	135	144	235	144	144	270
ENSMUSG00000030008	Pradc1	protein_coding	60	35	64	55	36	69	61	22	60	47	32	66
ENSMUSG00000080885	Rpl10-ps6	processed_pseudogene	1	0	2	3	0	1	0	1	2	1	1	2
ENSMUSG00000026860	Sh3glb2	protein_coding	419	275	344	402	260	277	413	299	314	420	287	329
ENSMUSG00000019194	Scn1b	protein_coding	154	124	216	170	147	154	182	128	191	177	157	228
ENSMUSG00000071847	Apcdd1	protein_coding	5	3	0	6	2	0	11	5	0	8	9	0
ENSMUSG00000032324	Tspan3	protein_coding	492	1176	595	485	1062	639	461	1135	588	489	918	574
ENSMUSG00000061802	Armc4	protein_coding	0	0	0	0	0	0	0	0	0	1	0	0
ENSMUSG00000070923	Klhl9	protein_coding	946	538	799	1073	597	742	908	576	835	966	572	858
ENSMUSG00000061684	Rpl21-ps8	processed_pseudogene	8	1	0	0	3	0	3	5	0	3	5	3
ENSMUSG00000036782	Klhl13	protein_coding	0	0	1	2	2	2	2	3	0	0	1	1
ENSMUSG00000111189	Gm48293	antisense	1	3	2	0	0	1	2	0	0	1	1	0
ENSMUSG00000046275	Trarg1	protein_coding	0	1	9	0	1	21	1	3	7	2	0	11
ENSMUSG00000108204	Gm44180	processed_pseudogene	4	6	2	1	1	0	2	0	0	3	1	0
ENSMUSG00000060301	2610008E11Rik	protein_coding	163	29	139	143	36	125	115	30	133	154	32	148
ENSMUSG00000055632	Hmcn2	protein_coding	25	38	227	20	40	126	25	62	139	26	61	220
ENSMUSG00000030557	Mef2a	protein_coding	1428	1322	1069	1587	1281	1269	1434	1220	1219	1472	1190	1067
ENSMUSG00000084265	Gm14541	processed_pseudogene	5	3	2	3	2	1	4	8	1	2	7	2
ENSMUSG00000048772	Tmem53	protein_coding	5	0	2	2	2	3	2	1	5	1	1	1
ENSMUSG00000109645	Gm45246	processed_pseudogene	1	0	2	3	0	0	2	0	2	0	0	1
ENSMUSG00000086700	Gm15747	antisense	1	0	0	3	0	1	2	0	0	1	0	0
ENSMUSG00000082605	Gm16148	processed_pseudogene	1	0	2	1	1	1	0	0	1	3	2	1
ENSMUSG00000057229	Dmac2	protein_coding	204	157	267	174	135	256	197	126	264	184	149	278
ENSMUSG00000111471	Gm47350	antisense	1	4	3	3	0	2	2	3	3	3	4	1
ENSMUSG00000117977	Gm50106	antisense	2	0	0	0	1	0	1	0	0	0	1	1
ENSMUSG00000035623	Rsf1	protein_coding	623	413	440	602	489	385	597	482	412	622	464	475
ENSMUSG00000051579	Tceal8	protein_coding	269	237	223	267	192	231	249	207	214	259	203	217
ENSMUSG00000005410	Mcm5	protein_coding	259	109	29	271	131	80	265	128	50	281	141	29
ENSMUSG00000028140	Mrpl9	protein_coding	288	269	381	264	267	343	302	269	354	293	297	364
ENSMUSG00000036934	4921524J17Rik	protein_coding	103	146	135	115	147	124	94	124	123	96	130	139
ENSMUSG00000020527	Myo19	protein_coding	66	53	124	58	54	113	53	73	102	56	58	104
ENSMUSG00000020472	Zkscan17	protein_coding	310	403	365	335	405	254	346	433	299	302	440	359
ENSMUSG00000103419	Gm29808	unprocessed_pseudogene	2	1	0	2	1	1	1	0	0	2	1	2
ENSMUSG00000038594	Cep85l	protein_coding	135	219	139	192	300	126	124	242	134	136	283	171
ENSMUSG00000002413	Braf	protein_coding	638	900	863	798	1024	809	698	952	875	729	934	1029
ENSMUSG00000047153	Khnyn	protein_coding	609	475	646	607	412	524	650	474	678	635	484	706
ENSMUSG00000043807	Ly6g5b	protein_coding	2	1	1	2	0	0	0	1	1	2	2	1
ENSMUSG00000040659	Efhd2	protein_coding	1117	1975	999	1216	1702	1165	1164	1788	1116	1183	1420	899
ENSMUSG00000107971	Gm44260	TEC	3	6	2	1	12	2	2	3	2	6	10	0
ENSMUSG00000027997	Casp6	protein_coding	235	140	198	228	136	161	208	197	191	222	158	185
ENSMUSG00000022756	Slc7a4	protein_coding	40	4	73	45	1	61	54	5	81	42	8	74
ENSMUSG00000024963	Dnajc4	protein_coding	160	121	199	134	126	196	156	130	191	153	120	207
ENSMUSG00000106648	Gm43176	TEC	1	0	0	2	1	0	0	0	0	0	3	0
ENSMUSG00000097089	Gm26879	antisense	1	1	1	0	0	1	2	0	2	0	3	0
ENSMUSG00000107406	1700040L08Rik	antisense	15	6	12	9	9	12	15	15	16	11	16	14
ENSMUSG00000021326	Trim27	protein_coding	334	385	404	326	344	317	352	370	352	347	378	380
ENSMUSG00000029167	Ppargc1a	protein_coding	0	0	2	5	0	1	1	3	1	1	0	3
ENSMUSG00000028173	Wls	protein_coding	737	638	616	828	632	739	753	625	723	823	621	636
ENSMUSG00000073490	Ifi207	protein_coding	1135	2089	1171	1272	1935	1548	1080	1802	1326	1154	1541	1064
ENSMUSG00000080888	Gm14387	unprocessed_pseudogene	1	0	1	0	1	0	1	0	0	3	0	1
ENSMUSG00000064193	Gm4735	processed_pseudogene	2	3	2	3	5	4	1	1	2	0	2	1
ENSMUSG00000097180	2700038G22Rik	lincRNA	14	10	3	6	14	7	9	14	5	11	10	5
ENSMUSG00000045210	Vcpip1	protein_coding	964	1929	981	1039	2026	1034	1024	1833	1036	1000	1727	1009
ENSMUSG00000097535	Gm26592	antisense	2	0	4	0	0	2	0	0	6	0	0	6
ENSMUSG00000114380	Gm47942	processed_pseudogene	3	1	4	2	7	0	2	3	2	2	9	2
ENSMUSG00000027562	Car2	protein_coding	48	344	55	58	407	45	47	281	33	55	338	50
ENSMUSG00000096957	E230013L22Rik	bidirectional_promoter_lncRNA	14	28	23	8	37	29	9	45	30	7	38	13
ENSMUSG00000033918	Parl	protein_coding	320	357	432	323	336	386	335	354	381	324	349	365
ENSMUSG00000030786	Itgam	protein_coding	578	816	565	621	688	661	574	679	627	603	576	521
ENSMUSG00000021557	Agtpbp1	protein_coding	443	566	379	474	537	339	421	515	366	458	600	399
ENSMUSG00000090386	Mir99ahg	processed_transcript	12	3	3	7	1	5	5	3	4	8	4	1
ENSMUSG00000029649	Pomp	protein_coding	341	598	375	355	501	425	345	532	423	354	441	347
ENSMUSG00000020823	Sec14l1	protein_coding	938	987	1275	962	907	1252	981	910	1262	983	925	1267
ENSMUSG00000027272	Ubr1	protein_coding	521	338	407	630	403	426	607	406	484	584	417	473
ENSMUSG00000064039	Ccr1l1	protein_coding	3	0	1	1	0	0	3	5	1	0	2	0
ENSMUSG00000083089	Gm4760	processed_pseudogene	0	1	1	0	1	1	3	4	1	0	0	1
ENSMUSG00000050212	Eva1b	protein_coding	75	175	86	75	176	68	70	186	92	77	175	83
ENSMUSG00000081153	Gm11401	processed_pseudogene	2	3	2	2	0	2	1	5	3	3	1	4
ENSMUSG00000044485	Klk1b11	protein_coding	12	6	3	15	16	4	25	10	7	22	8	2
ENSMUSG00000041133	Smc1a	protein_coding	734	681	380	746	695	387	733	598	443	723	653	409
ENSMUSG00000042148	Cox10	protein_coding	199	235	261	177	220	274	192	243	244	183	254	232
ENSMUSG00000046841	Ckap4	protein_coding	477	371	568	487	368	434	489	441	597	489	440	616
ENSMUSG00000041684	Bivm	protein_coding	213	147	336	237	160	331	236	128	349	237	167	365
ENSMUSG00000054871	Tmem158	protein_coding	82	16	78	71	6	28	66	19	45	80	21	89
ENSMUSG00000041037	Irgq	protein_coding	425	240	451	446	238	434	507	300	403	476	325	525
ENSMUSG00000020075	Ddx21	protein_coding	834	1135	723	888	1064	760	857	991	758	887	1037	738
ENSMUSG00000046058	Eid2	protein_coding	60	35	64	57	27	40	66	33	55	62	48	59
ENSMUSG00000111089	Gm49427	lincRNA	0	0	0	0	0	0	0	0	0	0	6	0
ENSMUSG00000026009	Icos	protein_coding	3	3	1	1	2	0	2	4	0	2	2	1
ENSMUSG00000114858	Gm5790	processed_pseudogene	8	1	6	8	9	8	9	1	3	11	5	4
ENSMUSG00000037032	Apbb1	protein_coding	1	0	2	6	1	3	3	1	1	1	1	2
ENSMUSG00000083044	Gm12416	processed_pseudogene	2	1	2	5	2	0	2	5	2	1	8	3
ENSMUSG00000042564	Fam227a	protein_coding	6	1	12	5	1	11	5	1	10	11	2	13
ENSMUSG00000028639	Ybx1	protein_coding	674	940	630	718	834	733	670	828	698	710	688	627
ENSMUSG00000103313	Gm38357	TEC	0	4	0	12	12	7	3	4	3	5	5	4
ENSMUSG00000064128	Cenpj	protein_coding	141	238	255	140	257	228	146	256	236	159	226	229
ENSMUSG00000073062	Zxdb	protein_coding	53	62	74	69	68	59	47	64	63	56	79	86
ENSMUSG00000045932	Ifit2	protein_coding	61	3979	1622	58	3388	2158	63	3424	1843	60	2609	1430
ENSMUSG00000026810	Dpm2	protein_coding	262	350	304	266	307	325	269	305	314	266	286	281
ENSMUSG00000105176	Gm43668	TEC	23	29	12	15	28	10	22	18	18	15	27	23
ENSMUSG00000021918	Nek4	protein_coding	201	100	284	222	107	255	209	70	265	189	110	267
ENSMUSG00000024948	Map4k2	protein_coding	303	218	447	238	191	375	297	228	361	281	234	403
ENSMUSG00000017009	Sdc4	protein_coding	220	1407	519	253	1313	581	224	1261	543	203	996	493
ENSMUSG00000029442	Wdr66	protein_coding	14	16	103	8	14	49	11	21	114	8	22	81
ENSMUSG00000055494	Gm14168	lincRNA	10	1	4	8	0	1	7	4	1	13	5	1
ENSMUSG00000080981	Gm12161	processed_pseudogene	2	1	0	1	0	1	2	3	5	5	2	4
ENSMUSG00000084221	Hmgb1-ps4	processed_pseudogene	1	1	0	2	3	1	1	0	0	3	0	1
ENSMUSG00000116858	Gm49797	lincRNA	62	47	101	52	45	68	59	36	60	59	52	74
ENSMUSG00000030878	Cdr2	protein_coding	99	144	227	102	122	148	121	134	165	120	146	214
ENSMUSG00000056692	Ilrun	protein_coding	1266	2526	1362	1332	2232	1453	1361	2409	1431	1303	1942	1334
ENSMUSG00000033191	Tie1	protein_coding	16	6	1	21	7	1	20	12	0	15	17	1
ENSMUSG00000042380	Smim12	protein_coding	206	198	249	221	185	224	221	189	233	207	181	225
ENSMUSG00000019779	Frk	protein_coding	33	3	13	40	1	25	19	3	11	26	2	8
ENSMUSG00000028919	Arhgef19	protein_coding	2	1	2	0	0	1	0	0	1	2	1	4
ENSMUSG00000117969	Gm5826	processed_pseudogene	3	0	0	1	0	0	2	0	0	0	0	1
ENSMUSG00000107083	Gm43313	TEC	0	0	0	2	1	0	1	0	1	2	0	0
ENSMUSG00000116898	Gm49785	bidirectional_promoter_lncRNA	4	6	6	1	1	3	2	3	8	6	0	4
ENSMUSG00000085995	Gm2788	processed_transcript	6	3	1	2	2	1	5	1	1	5	1	2
ENSMUSG00000005949	Ctns	protein_coding	498	235	483	507	287	576	517	246	471	497	300	458
ENSMUSG00000058818	Pirb	protein_coding	1145	1766	816	1195	1510	981	1108	1626	969	1157	1320	714
ENSMUSG00000085442	Gm3362	processed_pseudogene	2	1	4	4	2	1	2	1	0	2	1	1
ENSMUSG00000014418	Hps5	protein_coding	612	678	677	618	705	580	646	710	750	644	751	663
ENSMUSG00000041890	Git2	protein_coding	790	650	560	788	683	587	800	669	590	794	687	606
ENSMUSG00000110148	5830408C22Rik	processed_transcript	48	63	50	36	76	29	43	58	63	44	72	48
ENSMUSG00000001376	Vps50	protein_coding	623	590	582	615	630	635	578	589	598	621	586	581
ENSMUSG00000039145	Camk1d	protein_coding	681	769	163	799	886	192	830	906	215	771	897	182
ENSMUSG00000002968	Med25	protein_coding	457	307	502	415	312	423	451	340	478	435	352	479
ENSMUSG00000035934	Pknox2	protein_coding	1	0	1	2	1	2	0	0	0	1	1	1
ENSMUSG00000024989	Cep55	protein_coding	61	4	49	56	10	28	70	9	47	61	10	50
ENSMUSG00000020109	Dnajb12	protein_coding	508	653	438	520	628	448	555	645	454	544	609	434
ENSMUSG00000027274	Mkks	protein_coding	106	196	76	99	180	108	120	202	94	105	219	63
ENSMUSG00000019841	Rev3l	protein_coding	315	119	338	374	128	354	319	104	400	364	130	467
ENSMUSG00000083061	Gm12191	processed_pseudogene	2	0	1	2	1	1	2	1	1	1	1	0
ENSMUSG00000106059	Gm9364	processed_pseudogene	0	0	0	1	0	0	1	0	0	0	0	0
ENSMUSG00000031060	Rbm10	protein_coding	185	154	217	210	131	207	223	167	244	204	183	228
ENSMUSG00000081647	Gm13022	processed_pseudogene	0	1	1	0	1	0	0	1	1	0	4	0
ENSMUSG00000029538	Srsf9	protein_coding	296	348	280	258	302	264	274	365	262	292	327	252
ENSMUSG00000021018	Polr2h	protein_coding	72	76	106	66	76	94	75	82	85	76	89	93
ENSMUSG00000074896	Ifit3	protein_coding	26	1066	510	15	946	785	31	947	601	26	729	408
ENSMUSG00000003873	Bax	protein_coding	272	406	313	288	353	327	290	383	330	290	334	310
ENSMUSG00000026248	Mrpl44	protein_coding	303	313	285	257	297	269	285	290	272	303	282	257
ENSMUSG00000103625	Gm37357	TEC	1	0	0	0	3	0	0	0	0	0	2	1
ENSMUSG00000073468	Sft2d1	protein_coding	227	138	144	221	117	138	178	115	159	213	117	164
ENSMUSG00000000028	Cdc45	protein_coding	61	9	48	55	16	33	73	9	42	77	13	49
ENSMUSG00000062234	Gak	protein_coding	1290	1456	1312	1388	1382	1398	1326	1484	1322	1348	1345	1276
ENSMUSG00000030870	Ubfd1	protein_coding	501	391	526	591	421	558	549	429	551	536	481	502
ENSMUSG00000096001	2610528A11Rik	protein_coding	3	4	7	3	7	3	3	5	3	4	5	3
ENSMUSG00000019132	BC005537	protein_coding	1882	2774	1462	1990	2397	1688	1868	2408	1644	1879	2097	1410
ENSMUSG00000094622	Gm3055	protein_coding	4	1	2	3	0	5	2	0	4	5	2	5
ENSMUSG00000100701	Gm19587	processed_pseudogene	11	6	6	11	16	12	6	9	8	9	16	8
ENSMUSG00000085731	Gm16229	antisense	25	16	7	13	20	9	25	26	8	15	20	4
ENSMUSG00000098224	Gm7985	processed_pseudogene	2	7	7	4	10	4	3	4	7	3	8	9
ENSMUSG00000028703	Lrrc41	protein_coding	533	751	639	533	725	630	544	705	664	569	715	628
ENSMUSG00000046567	4930430F08Rik	protein_coding	97	35	98	102	36	123	107	44	117	97	49	130
ENSMUSG00000027070	Lrp2	protein_coding	0	1	0	1	0	0	1	1	0	0	4	0
ENSMUSG00000042345	Ubash3a	protein_coding	0	1	0	2	1	1	1	0	0	2	1	0
ENSMUSG00000054966	Lmntd1	protein_coding	1	0	0	0	0	4	1	0	1	1	0	0
ENSMUSG00000025967	Eef1b2	protein_coding	390	495	323	407	458	306	397	469	309	398	397	285
ENSMUSG00000107742	9530085L11Rik	TEC	8	1	9	6	6	5	8	4	4	7	7	13
ENSMUSG00000081739	Mdm4-ps	processed_pseudogene	4	0	1	0	0	1	0	0	0	0	0	1
ENSMUSG00000084874	Gm12906	processed_pseudogene	2	0	0	2	5	2	3	0	0	1	0	1
ENSMUSG00000059058	Tma7-ps	processed_pseudogene	16	6	9	6	3	8	8	6	6	6	5	7
ENSMUSG00000112716	4930471E19Rik	lincRNA	4	3	0	3	1	0	3	1	0	1	3	1
ENSMUSG00000105047	Gm42533	processed_pseudogene	1	1	1	2	1	0	1	3	0	0	6	1
ENSMUSG00000086763	Plxna4os1	antisense	87	31	66	87	56	86	69	37	41	74	36	53
ENSMUSG00000040472	Rabggta	protein_coding	258	276	208	268	251	176	265	253	199	261	267	200
ENSMUSG00000040380	Cbln3	protein_coding	0	3	5	1	2	2	0	3	3	1	0	2
ENSMUSG00000047182	Irs3	protein_coding	1	1	4	5	1	1	3	8	0	5	1	3
ENSMUSG00000044788	Fads6	protein_coding	40	25	80	23	26	74	39	10	72	36	19	103
ENSMUSG00000028553	Angptl3	protein_coding	25	9	90	23	10	88	17	9	76	15	5	75
ENSMUSG00000059159	Gm8129	processed_pseudogene	2	4	1	2	2	1	1	1	1	1	3	1
ENSMUSG00000017144	Rnd3	protein_coding	118	731	41	111	711	53	102	634	46	125	621	48
ENSMUSG00000016503	Gtf3a	protein_coding	293	175	287	240	164	269	294	198	283	268	216	275
ENSMUSG00000048799	Cep120	protein_coding	486	340	437	475	377	419	460	344	447	466	389	446
ENSMUSG00000114662	Gm31683	antisense	0	0	1	0	0	3	0	0	2	1	0	2
ENSMUSG00000000037	Scml2	protein_coding	0	0	2	5	0	3	3	0	6	3	1	3
ENSMUSG00000087601	Uchl1os	antisense	1	1	1	1	1	0	3	3	0	1	6	0
ENSMUSG00000021365	Nedd9	protein_coding	403	184	389	420	197	446	436	202	428	435	276	426
ENSMUSG00000104795	Gm42783	TEC	2	3	0	3	6	1	3	3	2	2	4	2
ENSMUSG00000067610	Klri1	protein_coding	0	9	0	0	1	1	0	0	0	0	5	0
ENSMUSG00000097977	Gm5652	processed_pseudogene	2	3	5	1	3	2	4	5	2	2	2	4
ENSMUSG00000032827	Ppp1r9a	protein_coding	41	13	41	58	16	44	31	8	40	40	13	45
ENSMUSG00000026857	Ntmt1	protein_coding	118	101	180	107	110	146	116	121	154	125	134	173
ENSMUSG00000022514	Il1rap	protein_coding	217	288	253	244	322	313	249	318	288	286	298	284
ENSMUSG00000091004	Gm6872	processed_pseudogene	2	0	0	0	3	0	1	1	4	0	0	1
ENSMUSG00000057421	Las1l	protein_coding	290	173	349	289	211	290	309	170	332	323	204	369
ENSMUSG00000093384	Gm20689	processed_pseudogene	11	15	7	14	16	11	12	13	3	12	16	5
ENSMUSG00000071662	Polr2g	protein_coding	292	426	374	299	401	399	299	375	383	293	350	358
ENSMUSG00000083878	Gm12034	processed_pseudogene	2	0	0	1	1	1	0	0	2	2	3	1
ENSMUSG00000090035	Galnt4	protein_coding	285	75	174	322	96	205	304	91	187	311	91	199
ENSMUSG00000056735	A930024E05Rik	antisense	13	0	15	8	0	19	7	3	14	6	1	16
ENSMUSG00000085016	Gm11335	lincRNA	2	0	1	3	0	1	0	0	1	1	0	0
ENSMUSG00000048330	Ric3	protein_coding	16	10	4	13	7	10	17	4	1	13	17	9
ENSMUSG00000023045	Soat2	protein_coding	3	13	21	3	12	9	7	13	8	5	16	27
ENSMUSG00000026073	Il1r2	protein_coding	4	0	7	0	1	4	1	4	5	3	1	11
ENSMUSG00000021767	Kat6b	protein_coding	277	90	268	302	101	266	296	76	265	304	110	333
ENSMUSG00000042473	Tbc1d8b	protein_coding	205	171	149	236	223	185	232	207	184	228	206	178
ENSMUSG00000050732	Vamp8	protein_coding	383	679	369	384	561	442	393	606	388	390	495	345
ENSMUSG00000068823	Csde1	protein_coding	1277	2170	1580	1443	2001	1668	1283	1956	1673	1314	1636	1570
ENSMUSG00000000804	Usp32	protein_coding	695	845	604	738	971	603	667	910	622	722	932	688
ENSMUSG00000114835	Gm48194	sense_intronic	16	32	10	11	20	9	12	19	4	12	16	5
ENSMUSG00000115763	Gm48974	processed_pseudogene	2	0	2	0	0	0	1	0	2	0	0	0
ENSMUSG00000109570	Gm44624	TEC	1	1	0	1	1	1	3	1	0	1	1	1
ENSMUSG00000027091	Zc3h15	protein_coding	367	518	366	363	494	378	340	446	350	354	418	354
ENSMUSG00000031953	Tmem170	protein_coding	38	28	99	52	36	62	48	27	80	31	47	95
ENSMUSG00000014601	Strip1	protein_coding	415	682	450	400	606	466	459	661	422	425	602	474
ENSMUSG00000045377	Tmem88	protein_coding	3	6	9	3	2	3	4	1	10	1	5	14
ENSMUSG00000042489	Clspn	protein_coding	67	3	31	72	2	32	85	0	35	62	4	36
ENSMUSG00000091881	Gm17146	antisense	5	1	2	5	1	1	3	4	1	5	6	2
ENSMUSG00000069972	Rps13-ps2	processed_pseudogene	1	4	3	2	2	2	3	3	3	2	3	4
ENSMUSG00000052456	Asna1	protein_coding	455	513	581	441	506	613	442	515	552	461	453	534
ENSMUSG00000066149	Cdc26	protein_coding	163	146	145	157	126	148	142	128	129	144	126	139
ENSMUSG00000118400	Gm6336	processed_pseudogene	0	1	2	0	0	0	3	0	0	1	2	0
ENSMUSG00000030672	Mylpf	protein_coding	9	9	23	6	2	14	9	9	23	5	6	25
ENSMUSG00000033685	Ucp2	protein_coding	1270	1994	1104	1437	1659	1297	1408	1860	1308	1432	1524	1000
ENSMUSG00000020783	Ncbp3	protein_coding	393	369	489	417	343	410	416	392	462	425	412	554
ENSMUSG00000037646	Vps13b	protein_coding	1293	797	685	1769	1125	885	1540	1147	999	1575	1183	938
ENSMUSG00000053565	Eif3k	protein_coding	380	495	335	400	454	328	371	434	322	390	381	325
ENSMUSG00000112332	4930466K18Rik	TEC	3	7	2	3	9	1	3	6	0	5	9	6
ENSMUSG00000032135	Mcam	protein_coding	19	7	29	11	12	14	14	5	23	18	6	50
ENSMUSG00000061751	Kalrn	protein_coding	7	212	7	3	294	10	6	169	3	5	240	7
ENSMUSG00000025630	Hprt	protein_coding	454	532	446	498	518	422	441	482	442	463	436	425
ENSMUSG00000052926	Rnaseh2a	protein_coding	239	235	210	227	232	200	243	255	207	241	258	211
ENSMUSG00000070527	Mkrn3	protein_coding	2	1	6	1	1	2	1	3	3	1	4	6
ENSMUSG00000029004	Kmt2e	protein_coding	1029	906	758	1092	993	845	952	939	821	1003	869	793
ENSMUSG00000030269	Mtmr14	protein_coding	454	1123	416	440	1027	378	460	1031	399	418	944	401
ENSMUSG00000057230	Aak1	protein_coding	895	640	852	1042	757	878	1006	680	967	1030	834	997
ENSMUSG00000031112	Stk26	protein_coding	3	1	12	6	0	21	4	0	24	5	3	17
ENSMUSG00000105241	Gm43542	processed_pseudogene	3	0	0	2	0	0	3	0	0	0	0	0
ENSMUSG00000043051	Disc1	protein_coding	41	97	20	46	117	26	37	126	20	56	136	19
ENSMUSG00000054594	Oscar	protein_coding	2	1	0	1	2	0	3	1	0	1	2	1
ENSMUSG00000029535	Triap1	protein_coding	299	279	364	285	234	357	300	277	379	307	237	335
ENSMUSG00000034349	Smc4	protein_coding	525	404	427	518	398	330	377	361	387	460	333	464
ENSMUSG00000107176	Gm9794	processed_pseudogene	59	53	39	53	49	34	54	59	43	51	54	39
ENSMUSG00000039804	Ncoa5	protein_coding	444	875	314	444	804	359	452	843	304	436	766	266
ENSMUSG00000028392	Bspry	protein_coding	1	0	8	1	2	5	3	3	3	1	1	11
ENSMUSG00000046618	Olfml2a	protein_coding	1	0	1	0	0	0	0	0	0	1	0	3
ENSMUSG00000040860	Crocc	protein_coding	96	24	141	75	31	104	110	39	128	78	30	147
ENSMUSG00000101316	Gm12663	processed_pseudogene	4	4	2	4	7	7	2	1	3	1	4	5
ENSMUSG00000051185	Fam174a	protein_coding	321	457	425	346	440	375	332	451	430	317	391	391
ENSMUSG00000104713	Gbp6	protein_coding	3	353	169	6	346	208	3	283	180	10	253	146
ENSMUSG00000024186	Rgs11	protein_coding	71	34	105	62	24	74	59	43	123	60	26	94
ENSMUSG00000086813	Gm13657	processed_transcript	30	12	35	27	12	28	35	9	29	22	20	39
ENSMUSG00000066026	Dhrs3	protein_coding	1110	453	995	1207	416	1104	1164	430	1056	1185	413	879
ENSMUSG00000070858	Gm1673	protein_coding	26	13	11	20	12	3	24	4	4	24	8	6
ENSMUSG00000030652	Coq7	protein_coding	143	234	106	120	211	104	142	236	112	136	204	101
ENSMUSG00000021752	Kctd6	protein_coding	143	257	227	124	213	179	128	241	153	124	232	228
ENSMUSG00000075585	6330403L08Rik	antisense	112	16	64	96	7	50	98	10	74	95	17	57
ENSMUSG00000101188	Eif4a-ps4	processed_pseudogene	97	101	76	111	103	94	98	90	73	93	101	76
ENSMUSG00000067642	Adgrf3	protein_coding	1	6	1	2	15	3	2	10	2	0	17	1
ENSMUSG00000042156	Dzip1	protein_coding	5	0	1	2	1	1	2	1	2	4	2	4
ENSMUSG00000047888	Tnrc6b	protein_coding	634	216	429	944	297	542	799	269	604	847	310	576
ENSMUSG00000040711	Sh3pxd2b	protein_coding	1958	2945	1753	2269	2869	2081	2156	2843	1960	2137	2588	1746
ENSMUSG00000057614	Gnai1	protein_coding	6	4	0	0	3	0	2	4	0	5	6	0
ENSMUSG00000105552	Gm19710	lincRNA	4	3	4	6	5	3	5	1	2	5	3	6
ENSMUSG00000000983	Wfdc18	protein_coding	6	6	13	5	8	9	8	1	9	5	16	7
ENSMUSG00000080895	Gm11645	processed_pseudogene	2	0	1	1	0	0	1	0	0	2	0	0
ENSMUSG00000079685	Ulbp1	protein_coding	637	473	888	695	537	528	665	526	885	685	516	1173
ENSMUSG00000021596	Mctp1	protein_coding	825	101	597	938	124	627	829	89	665	846	131	665
ENSMUSG00000073016	Uprt	protein_coding	150	112	133	223	189	188	188	165	184	203	176	167
ENSMUSG00000003452	Bicd1	protein_coding	31	3	20	36	7	20	36	6	28	37	17	27
ENSMUSG00000040136	Abcc8	protein_coding	0	0	2	2	0	2	1	0	1	0	0	1
ENSMUSG00000093606	B130034C11Rik	processed_transcript	2	4	9	3	0	3	3	1	11	6	4	4
ENSMUSG00000104641	Gm43290	TEC	1	0	0	3	0	0	0	0	2	0	0	1
ENSMUSG00000080870	Gm14111	processed_pseudogene	0	1	4	0	5	3	0	5	0	2	2	2
ENSMUSG00000019814	Ltv1	protein_coding	297	426	272	296	395	293	293	375	271	279	388	244
ENSMUSG00000026275	Ppp1r7	protein_coding	550	400	461	518	451	447	528	416	457	525	476	436
ENSMUSG00000035437	Rabgap1	protein_coding	695	659	654	761	708	672	692	629	630	705	664	703
ENSMUSG00000029687	Ezh2	protein_coding	104	60	135	92	48	118	88	73	107	92	83	159
ENSMUSG00000113159	Gm48771	TEC	2	0	1	3	0	0	2	0	1	0	0	3
ENSMUSG00000039200	Atf7ip2	protein_coding	5	3	0	10	0	1	8	0	1	7	2	0
ENSMUSG00000052798	Nup107	protein_coding	207	99	186	190	110	160	196	113	192	207	131	219
ENSMUSG00000085261	Gm13814	lincRNA	1	0	1	0	1	4	1	0	2	0	0	2
ENSMUSG00000021376	Tpmt	protein_coding	57	12	77	54	16	75	51	10	98	48	19	80
ENSMUSG00000057696	Rpl30-ps1	processed_pseudogene	5	0	3	3	0	3	3	0	4	1	0	6
ENSMUSG00000107470	Gm3375	processed_pseudogene	6	10	11	8	7	15	12	15	8	5	12	8
ENSMUSG00000029397	Rchy1	protein_coding	346	271	204	344	238	203	318	234	194	318	254	205
ENSMUSG00000027961	Lrrc39	protein_coding	58	0	8	70	1	9	40	0	8	42	0	7
ENSMUSG00000036639	Nudt1	protein_coding	79	60	70	61	54	68	70	58	63	67	73	59
ENSMUSG00000032766	Gng11	protein_coding	170	194	239	148	185	279	159	191	239	169	166	227
ENSMUSG00000032607	Amt	protein_coding	26	0	59	20	1	13	14	1	42	16	4	36
ENSMUSG00000026201	Stk16	protein_coding	303	307	267	287	266	315	320	289	294	312	301	252
ENSMUSG00000020807	4933427D14Rik	protein_coding	2	0	3	1	3	2	1	0	0	2	2	3
ENSMUSG00000031847	1700030J22Rik	protein_coding	15	21	16	19	20	31	25	21	17	22	23	11
ENSMUSG00000039865	Slc44a3	protein_coding	0	1	1	0	1	2	0	1	0	0	2	1
ENSMUSG00000040078	Ptges3-ps	processed_pseudogene	17	18	17	19	27	17	17	24	16	15	21	15
ENSMUSG00000036306	Lzts1	protein_coding	2	0	0	0	1	1	0	0	0	1	3	2
ENSMUSG00000002550	Uck1	protein_coding	180	153	208	149	128	164	157	142	201	153	154	211
ENSMUSG00000018509	Cenpv	protein_coding	70	26	42	59	19	36	57	13	38	67	25	47
ENSMUSG00000013593	Ndufs2	protein_coding	545	723	564	590	660	640	583	685	620	568	599	525
ENSMUSG00000035064	Eef2k	protein_coding	316	24	257	336	40	209	316	52	229	346	51	244
ENSMUSG00000044626	Liph	protein_coding	7	6	12	6	2	17	8	0	14	11	9	10
ENSMUSG00000106103	Gm43081	TEC	2	0	4	3	2	2	2	1	1	4	3	3
ENSMUSG00000117070	Gm41541	lincRNA	0	0	0	0	0	0	1	0	4	1	0	2
ENSMUSG00000007888	Crlf1	protein_coding	8	7	6	2	13	11	3	5	1	10	27	8
ENSMUSG00000084799	Ino80dos	lincRNA	12	4	7	13	5	7	10	6	8	15	4	5
ENSMUSG00000030310	Slc6a1	protein_coding	2	3	0	0	6	0	1	3	0	0	6	0
ENSMUSG00000021252	Erg28	protein_coding	190	190	189	162	176	171	186	183	199	175	190	159
ENSMUSG00000030051	Aplf	protein_coding	139	44	184	126	43	99	144	39	125	145	39	177
ENSMUSG00000022665	Ccdc80	protein_coding	37	29	53	33	29	32	47	28	47	46	49	65
ENSMUSG00000021086	Ccdc175	protein_coding	2	0	0	1	0	0	1	1	1	0	0	1
ENSMUSG00000029173	Sepsecs	protein_coding	256	165	328	283	176	285	272	164	290	282	227	330
ENSMUSG00000098092	Gm2076	processed_pseudogene	2	0	6	0	3	3	2	3	2	1	4	4
ENSMUSG00000081413	Uqcrh-ps2	processed_pseudogene	0	1	3	1	2	3	4	1	3	5	2	2
ENSMUSG00000036555	Iqce	protein_coding	321	100	248	326	105	243	350	108	248	327	134	245
ENSMUSG00000026430	Rassf5	protein_coding	473	447	258	505	518	273	530	515	270	471	465	247
ENSMUSG00000098840	Mir7679	miRNA	0	3	0	0	2	0	0	0	0	0	0	0
ENSMUSG00000024926	Kat5	protein_coding	366	478	290	352	457	283	373	496	286	334	456	294
ENSMUSG00000085208	Brip1os	antisense	449	703	488	492	693	518	466	638	529	461	612	447
ENSMUSG00000023972	Ptk7	protein_coding	8	9	9	14	15	7	8	3	4	8	14	8
ENSMUSG00000093507	Gm20627	processed_transcript	5	6	7	2	15	8	3	12	1	3	13	8
ENSMUSG00000017716	Birc5	protein_coding	54	15	24	49	14	21	64	22	29	60	24	34
ENSMUSG00000005204	Senp3	protein_coding	671	579	669	671	515	701	625	550	656	647	558	607
ENSMUSG00000098651	Mir6999	miRNA	2	0	0	0	0	1	1	0	0	1	0	0
ENSMUSG00000020838	Slc6a4	protein_coding	31	75	9	33	72	13	64	79	9	71	110	10
ENSMUSG00000112806	Gm48146	TEC	2	1	6	0	1	3	2	3	6	3	3	7
ENSMUSG00000105769	Gm43351	lincRNA	18	3	25	20	10	25	21	12	27	20	8	20
ENSMUSG00000051648	Kctd19	protein_coding	1	4	0	0	8	1	0	6	0	1	9	0
ENSMUSG00000053617	Sh3pxd2a	protein_coding	376	118	223	399	127	218	400	81	231	398	125	249
ENSMUSG00000025862	Stag2	protein_coding	1251	1489	1048	1453	1520	1143	1181	1371	1137	1284	1260	1139
ENSMUSG00000087163	Gm16230	antisense	6	4	7	8	5	3	7	6	8	3	5	9
ENSMUSG00000022641	Bbx	protein_coding	760	888	914	928	1056	939	832	1036	986	841	997	1004
ENSMUSG00000035898	Uba6	protein_coding	591	503	373	674	618	396	554	607	402	630	621	454
ENSMUSG00000025464	Paox	protein_coding	121	47	231	122	36	243	134	35	221	125	42	234
ENSMUSG00000048096	Lmod1	protein_coding	4	1	0	1	1	0	3	0	0	2	0	1
ENSMUSG00000021250	Fos	protein_coding	469	762	493	488	703	645	483	795	536	412	635	455
ENSMUSG00000026283	Ing5	protein_coding	338	303	234	333	361	229	363	358	242	343	398	243
ENSMUSG00000027422	Rrbp1	protein_coding	1840	3266	2256	2001	2841	2578	1971	2972	2475	1948	2496	2187
ENSMUSG00000029098	Acox3	protein_coding	1643	1222	1222	1662	1241	1217	1703	1154	1466	1779	1200	1294
ENSMUSG00000030301	Ccdc91	protein_coding	262	240	224	241	289	271	277	254	237	281	291	201
ENSMUSG00000032609	Klhdc8b	protein_coding	41	26	5	30	12	2	28	15	7	25	19	4
ENSMUSG00000030730	Atp2a1	protein_coding	2	0	1	1	0	0	3	3	0	1	2	1
ENSMUSG00000027346	Gpcpd1	protein_coding	713	469	954	776	444	867	676	426	926	683	422	960
ENSMUSG00000027649	Ctnnbl1	protein_coding	290	210	244	265	245	253	262	209	262	250	219	234
ENSMUSG00000097527	1700112J16Rik	lincRNA	2	0	8	2	1	3	1	0	6	2	0	4
ENSMUSG00000058013	Septin11	protein_coding	981	934	455	963	911	445	1047	858	489	1040	979	537
ENSMUSG00000051638	Gm9857	antisense	0	0	0	0	0	0	0	3	0	0	2	0
ENSMUSG00000027954	Efna1	protein_coding	2	0	32	1	0	17	1	4	22	1	2	25
ENSMUSG00000098197	BC051537	antisense	1	3	1	0	0	0	1	4	0	0	5	0
ENSMUSG00000028874	Fgr	protein_coding	582	1120	382	561	1019	338	635	1117	396	590	1014	360
ENSMUSG00000002804	Nudt14	protein_coding	58	25	65	62	43	57	62	27	63	65	35	57
ENSMUSG00000092325	Gm18284	processed_pseudogene	4	4	2	5	5	8	5	4	9	8	5	5
ENSMUSG00000031659	Adcy7	protein_coding	1952	1441	1197	2320	1536	1503	2088	1496	1519	2145	1456	1230
ENSMUSG00000028417	Tal2	protein_coding	2	0	2	0	2	1	2	1	1	2	0	1
ENSMUSG00000039676	Capsl	protein_coding	1	0	2	1	1	0	3	3	3	2	1	1
ENSMUSG00000027439	Gzf1	protein_coding	515	403	594	518	448	528	499	435	612	533	414	636
ENSMUSG00000108551	Gm20274	sense_intronic	2	1	2	0	2	0	0	1	1	5	1	4
ENSMUSG00000097597	Gm26674	antisense	6	7	23	6	8	25	4	6	22	6	14	16
ENSMUSG00000100135	Gm28643	lincRNA	0	0	2	0	0	0	1	0	0	1	0	0
ENSMUSG00000082163	Gm14276	processed_pseudogene	7	1	7	12	2	5	3	5	5	3	1	7
ENSMUSG00000104418	Gm37070	processed_pseudogene	4	1	1	3	2	1	2	4	1	5	2	1
ENSMUSG00000015837	Sqstm1	protein_coding	1069	2288	1148	1204	1932	1376	1125	2038	1251	1157	1577	1092
ENSMUSG00000030486	Zfp108	protein_coding	46	21	51	25	9	45	24	10	35	28	8	39
ENSMUSG00000005980	Dnase1	protein_coding	1	1	2	2	0	2	1	0	0	0	1	0
ENSMUSG00000039187	Fanci	protein_coding	29	4	10	24	6	19	35	4	16	24	9	15
ENSMUSG00000116180	Gm49492	bidirectional_promoter_lncRNA	4	0	17	1	2	7	4	0	12	2	2	22
ENSMUSG00000085211	B430219N15Rik	antisense	5	0	2	2	0	0	1	3	1	1	0	4
ENSMUSG00000051403	Ppp1r37	protein_coding	469	362	468	395	367	439	470	366	408	427	389	432
ENSMUSG00000033499	Larp4b	protein_coding	1389	1745	1283	1540	1759	1329	1400	1631	1317	1462	1594	1331
ENSMUSG00000039062	Anpep	protein_coding	2357	3401	1729	2672	2996	2093	2472	3053	1944	2607	2440	1751
ENSMUSG00000028035	Dnajb4	protein_coding	370	445	332	415	436	286	368	500	315	405	480	356
ENSMUSG00000115746	Gm49218	processed_pseudogene	0	3	2	1	0	0	3	0	0	1	0	0
ENSMUSG00000107096	Gm43597	lincRNA	9	13	7	5	10	8	6	12	11	9	8	15
ENSMUSG00000082674	Gm11914	processed_pseudogene	2	7	3	3	5	2	3	5	2	4	3	1
ENSMUSG00000003062	Stard3nl	protein_coding	347	590	310	361	541	343	339	532	337	350	496	307
ENSMUSG00000097787	2700046G09Rik	bidirectional_promoter_lncRNA	12	7	12	6	8	14	8	9	12	8	8	12
ENSMUSG00000042659	Arrdc4	protein_coding	546	1044	674	534	1023	726	564	1063	658	573	982	670
ENSMUSG00000024430	Cabyr	protein_coding	5	6	5	4	5	17	4	4	6	5	7	9
ENSMUSG00000107331	Gm42732	TEC	14	15	14	12	22	13	16	14	17	19	17	13
ENSMUSG00000044702	Palb2	protein_coding	85	37	75	77	40	80	62	33	73	77	38	70
ENSMUSG00000026622	Nek2	protein_coding	29	3	16	36	0	19	57	1	16	35	1	13
ENSMUSG00000030201	Lrp6	protein_coding	1135	623	792	1631	777	904	1387	741	984	1417	835	1009
ENSMUSG00000079467	Gm14966	antisense	5	3	6	3	2	1	5	1	5	3	4	2
ENSMUSG00000098017	Gm5342	processed_pseudogene	2	1	2	1	0	0	1	4	1	2	4	1
ENSMUSG00000061410	Zcchc14	protein_coding	172	81	136	205	90	133	170	107	128	159	105	167
ENSMUSG00000078300	Gm2606	processed_pseudogene	1	13	11	2	8	4	3	5	2	2	7	2
ENSMUSG00000047242	Taf9b	protein_coding	110	43	50	94	65	80	91	54	80	99	53	62
ENSMUSG00000038957	Edc3	protein_coding	309	307	293	345	346	258	388	359	272	358	377	272
ENSMUSG00000030352	Tspan9	protein_coding	2	3	2	3	8	1	2	8	10	6	9	5
ENSMUSG00000018166	Erbb3	protein_coding	64	56	92	69	59	107	70	63	94	57	56	67
ENSMUSG00000006021	Kptn	protein_coding	78	34	61	62	45	69	72	22	53	86	45	49
ENSMUSG00000033706	Smyd5	protein_coding	321	407	372	293	391	363	330	417	398	326	477	415
ENSMUSG00000039521	Foxp3	protein_coding	12	1	3	2	7	1	7	0	2	9	4	7
ENSMUSG00000037315	Jade3	protein_coding	134	173	119	136	208	93	142	195	97	148	232	128
ENSMUSG00000032232	Cgnl1	protein_coding	852	212	537	824	215	455	834	272	519	875	337	658
ENSMUSG00000026303	Mlph	protein_coding	9	0	8	9	0	7	16	1	4	15	1	5
ENSMUSG00000029517	Ankrd7	protein_coding	1	0	2	0	0	0	0	0	0	0	0	1
ENSMUSG00000030649	Anapc15	protein_coding	321	282	170	272	261	147	273	254	169	250	262	161
ENSMUSG00000046093	Hpcal4	protein_coding	0	7	0	0	1	0	2	5	1	0	6	0
ENSMUSG00000079906	Gm15846	processed_pseudogene	2	0	0	0	0	0	3	0	1	0	0	1
ENSMUSG00000016239	Lonrf3	protein_coding	365	238	325	430	265	380	391	247	334	445	274	372
ENSMUSG00000032596	Uba7	protein_coding	379	1416	587	361	1359	757	379	1380	663	379	1227	512
ENSMUSG00000085715	Tsix	antisense	0	0	1	5	2	1	0	3	1	0	2	0
ENSMUSG00000026918	Brd3	protein_coding	463	347	424	454	371	433	431	421	393	461	426	435
ENSMUSG00000041560	Nop53	protein_coding	386	384	330	385	365	268	382	403	302	365	351	328
ENSMUSG00000082576	Gm12058	processed_pseudogene	3	1	8	5	3	9	4	4	6	0	3	7
ENSMUSG00000028278	Rragd	protein_coding	672	169	641	675	153	522	648	131	485	645	170	683
ENSMUSG00000098134	Rnf113a2	protein_coding	121	91	106	121	87	67	116	91	100	107	99	107
ENSMUSG00000101523	Csnk2a3	processed_pseudogene	21	18	25	29	26	22	25	15	30	21	29	36
ENSMUSG00000033701	Acbd6	protein_coding	217	212	193	185	171	195	220	206	186	211	164	195
ENSMUSG00000026705	Klhl20	protein_coding	391	294	398	377	295	399	393	280	356	364	335	386
ENSMUSG00000026280	Atg4b	protein_coding	461	526	559	442	506	528	472	557	535	465	505	499
ENSMUSG00000067719	Gm10221	processed_pseudogene	6	9	4	5	7	3	3	5	4	5	5	4
ENSMUSG00000034341	Wbp2	protein_coding	688	876	673	713	750	715	663	830	709	692	710	627
ENSMUSG00000053205	Styx	protein_coding	82	63	45	116	77	62	87	67	46	97	59	52
ENSMUSG00000052776	Oas1a	protein_coding	181	703	296	191	612	457	188	596	359	182	494	260
ENSMUSG00000042328	Hps4	protein_coding	310	223	340	275	199	336	317	188	320	313	239	336
ENSMUSG00000038759	Nup205	protein_coding	712	860	811	831	989	860	801	898	934	777	960	1008
ENSMUSG00000054079	Utp18	protein_coding	342	373	293	318	344	310	303	379	298	311	384	308
ENSMUSG00000067369	Trmt2b	protein_coding	300	156	309	316	183	267	299	211	360	297	230	313
ENSMUSG00000039087	Rreb1	protein_coding	1179	988	915	1376	1116	1088	1294	1058	1036	1202	1057	1045
ENSMUSG00000020701	Tmem132e	protein_coding	0	53	0	0	63	0	0	46	0	0	65	0
ENSMUSG00000114886	Gm48432	processed_pseudogene	3	6	0	6	6	1	3	1	0	5	2	4
ENSMUSG00000118024	Gm50419	lincRNA	1	51	2	2	58	1	3	59	0	2	56	1
ENSMUSG00000021400	Wrnip1	protein_coding	227	231	254	215	216	210	243	249	236	192	259	279
ENSMUSG00000063364	3300002I08Rik	protein_coding	6	1	11	12	2	11	8	3	13	8	5	12
ENSMUSG00000009281	Rarres2	protein_coding	1	1	3	3	7	3	5	0	2	4	3	4
ENSMUSG00000106558	Gm5552	processed_pseudogene	2	1	2	1	0	3	1	1	4	0	0	5
ENSMUSG00000025868	Higd2a	protein_coding	228	225	226	217	208	204	232	196	234	241	193	191
ENSMUSG00000052407	Ccdc171	protein_coding	64	18	38	49	33	39	56	24	48	74	40	36
ENSMUSG00000043998	Mgat2	protein_coding	539	591	503	540	599	544	528	578	506	558	567	467
ENSMUSG00000040828	Catsperd	protein_coding	8	1	14	3	3	9	2	1	8	5	3	19
ENSMUSG00000029047	Pex10	protein_coding	99	25	150	60	29	106	98	40	128	85	47	147
ENSMUSG00000114127	Gm8231	processed_pseudogene	2	0	1	0	0	1	3	0	0	3	2	1
ENSMUSG00000036304	Zdhhc23	protein_coding	2	7	2	1	7	1	0	3	1	3	3	1
ENSMUSG00000079580	Tmem217	protein_coding	6	7	5	9	3	11	14	8	8	7	9	10
ENSMUSG00000021640	Naip1	protein_coding	49	24	117	48	23	108	50	27	117	52	29	105
ENSMUSG00000025743	Sdc3	protein_coding	1885	4011	2009	2283	3666	2662	2124	3847	2562	2169	3125	2015
ENSMUSG00000040726	Hesx1	protein_coding	5	0	7	2	0	9	3	0	8	5	2	7
ENSMUSG00000032440	Tgfbr2	protein_coding	1021	573	930	1259	637	1099	1148	621	1050	1144	647	1000
ENSMUSG00000025607	Copg2	protein_coding	525	551	499	566	565	495	561	577	589	532	564	533
ENSMUSG00000038146	Notch3	protein_coding	2	0	16	1	3	3	2	1	10	1	5	23
ENSMUSG00000044629	Cnrip1	protein_coding	276	10	55	300	17	64	253	18	61	245	23	48
ENSMUSG00000021572	Cep72	protein_coding	35	10	50	39	9	31	35	9	30	59	3	63
ENSMUSG00000022404	Slc25a17	protein_coding	279	362	317	262	350	334	271	393	307	282	358	323
ENSMUSG00000049305	Ccdc71	protein_coding	352	281	351	345	298	311	369	308	324	345	361	304
ENSMUSG00000006476	Nsmf	protein_coding	321	266	210	283	237	168	285	263	193	321	268	214
ENSMUSG00000032586	Traip	protein_coding	27	3	23	28	1	37	20	5	27	25	6	28
ENSMUSG00000049676	Catsperg1	protein_coding	16	10	35	19	3	23	14	10	24	16	13	31
ENSMUSG00000003779	Kif20a	protein_coding	136	24	22	110	22	23	170	13	24	148	18	26
ENSMUSG00000030330	Ing4	protein_coding	18	3	12	19	2	14	18	5	14	17	4	13
ENSMUSG00000103731	Gm17530	TEC	5	0	3	2	1	5	0	3	1	3	1	1
ENSMUSG00000032064	Dixdc1	protein_coding	0	0	9	0	1	2	1	0	5	3	1	9
ENSMUSG00000084862	Gm16278	antisense	36	4	7	38	8	17	44	10	8	52	14	11
ENSMUSG00000029430	Ran	protein_coding	336	668	309	310	578	326	324	604	299	331	512	290
ENSMUSG00000028383	Hsdl2	protein_coding	193	240	264	185	250	269	172	255	290	161	278	275
ENSMUSG00000114033	Gm47705	lincRNA	0	0	1	0	0	3	0	0	1	0	0	0
ENSMUSG00000004462	Tbccd1	protein_coding	265	151	244	253	177	232	243	175	268	253	189	226
ENSMUSG00000031153	Gripap1	protein_coding	893	744	650	821	684	652	857	742	653	849	722	540
ENSMUSG00000049653	Spatc1	protein_coding	0	0	7	0	0	8	0	0	9	0	0	6
ENSMUSG00000052584	Serp2	protein_coding	0	1	0	0	1	1	0	3	1	0	4	6
ENSMUSG00000117440	Gm50087	antisense	2	1	2	1	1	0	0	0	1	1	3	3
ENSMUSG00000108137	Gm44053	lincRNA	16	16	13	15	26	21	20	19	26	17	14	27
ENSMUSG00000103749	Pcdhgb5	protein_coding	2	6	3	2	19	3	2	12	2	1	16	1
ENSMUSG00000084203	Gm15593	processed_pseudogene	8	10	15	7	17	12	7	8	13	5	12	11
ENSMUSG00000048824	Gm568	lincRNA	2	0	0	4	0	1	5	0	0	6	1	0
ENSMUSG00000030545	Pex11a	protein_coding	109	97	418	95	85	389	89	82	402	112	84	418
ENSMUSG00000045780	Olfr624	protein_coding	0	3	0	2	0	0	0	3	1	0	1	0
ENSMUSG00000112478	Gm47761	lincRNA	0	0	1	0	2	1	2	3	1	0	0	3
ENSMUSG00000112212	Gm46189	lincRNA	1	22	4	1	26	4	4	27	1	1	30	7
ENSMUSG00000102298	Gm33707	processed_pseudogene	2	1	1	0	0	2	1	0	0	0	4	1
ENSMUSG00000031274	Col4a5	protein_coding	5	6	0	6	9	2	5	6	0	4	9	0
ENSMUSG00000115902	AC113595.1	antisense	0	1	0	0	1	0	1	0	0	0	1	0
ENSMUSG00000034839	Larp6	protein_coding	0	0	0	0	1	1	2	1	1	2	1	1
ENSMUSG00000109559	Gm34280	antisense	0	0	0	1	0	0	1	0	1	0	0	1
ENSMUSG00000094090	Gm8494	processed_pseudogene	3	3	4	4	2	2	3	3	3	4	3	4
ENSMUSG00000024066	Xdh	protein_coding	1604	1722	1231	1802	1706	1857	1588	1658	1529	1582	1547	1205
ENSMUSG00000097431	Gm26782	antisense	189	115	73	215	124	106	198	124	75	173	119	65
ENSMUSG00000112547	Gm47096	lincRNA	0	0	4	1	0	1	0	0	0	0	1	1
ENSMUSG00000081897	Gm15067	processed_pseudogene	5	4	4	6	3	3	5	1	2	6	5	4
ENSMUSG00000028878	Fam76a	protein_coding	442	387	447	454	416	433	469	426	438	449	397	458
ENSMUSG00000039376	Synpo2l	protein_coding	2	3	2	1	1	1	2	1	0	1	1	1
ENSMUSG00000000058	Cav2	protein_coding	595	906	498	611	830	700	539	840	524	568	763	479
ENSMUSG00000067547	Gm7666	transcribed_processed_pseudogene	11	7	7	6	10	9	9	14	7	7	10	7
ENSMUSG00000035929	H2-Q4	protein_coding	235	994	965	257	869	1064	276	920	1041	250	794	866
ENSMUSG00000028136	Snx27	protein_coding	1145	1062	955	1334	1154	1046	1196	1114	1036	1207	1142	973
ENSMUSG00000049643	2310022A10Rik	protein_coding	472	326	408	458	312	350	432	336	312	411	344	399
ENSMUSG00000105541	Gm43136	antisense	3	3	3	3	1	0	1	0	3	2	0	4
ENSMUSG00000093467	Gm20659	antisense	29	6	6	9	0	1	24	1	1	12	4	4
ENSMUSG00000021597	Slf1	protein_coding	134	50	112	147	73	95	129	66	114	134	81	111
ENSMUSG00000080996	Gm4986	processed_pseudogene	2	1	2	3	1	0	0	0	1	2	4	1
ENSMUSG00000053333	Dis3l2	protein_coding	267	218	212	283	231	198	312	229	207	276	251	235
ENSMUSG00000022781	Pak2	protein_coding	1448	1772	1102	1540	1715	1189	1445	1608	1128	1443	1542	1122
ENSMUSG00000113852	Gm48062	TEC	8	4	2	6	6	1	8	9	4	10	3	4
ENSMUSG00000100985	Gm10640	antisense	0	1	2	1	0	3	0	0	1	1	0	1
ENSMUSG00000028696	Ipp	protein_coding	89	35	129	89	37	110	97	62	126	93	48	144
ENSMUSG00000083306	Gm13868	processed_pseudogene	2	0	2	0	0	0	3	1	0	0	2	1
ENSMUSG00000028745	Capzb	protein_coding	816	1138	718	872	983	787	837	1010	748	881	829	661
ENSMUSG00000020692	Nle1	protein_coding	97	66	106	69	66	95	92	81	76	77	87	104
ENSMUSG00000053436	Mapk14	protein_coding	960	1181	787	967	1066	866	1009	1202	908	1025	1095	792
ENSMUSG00000033773	Rpap2	protein_coding	202	132	247	194	141	230	195	137	239	204	143	251
ENSMUSG00000063646	Jakmip1	protein_coding	2	0	1	4	0	0	2	1	0	4	0	1
ENSMUSG00000037344	Slc12a9	protein_coding	302	291	352	268	303	343	296	336	380	319	311	330
ENSMUSG00000046034	Otulin	protein_coding	383	266	243	383	253	241	355	278	260	390	254	236
ENSMUSG00000030142	Clec4e	protein_coding	68	2691	489	57	2272	488	85	2249	485	80	1901	509
ENSMUSG00000098713	Rps2-ps5	processed_pseudogene	1	6	2	2	2	3	1	4	0	2	0	2
ENSMUSG00000042524	Sun2	protein_coding	905	956	566	963	971	640	1056	955	650	989	924	633
ENSMUSG00000026156	B3gat2	protein_coding	10	12	12	6	13	9	16	9	10	11	14	9
ENSMUSG00000038700	Hoxb5	protein_coding	1	1	1	0	0	1	0	0	3	0	1	2
ENSMUSG00000112371	Gm7791	processed_pseudogene	0	0	4	0	0	1	0	0	0	0	1	3
ENSMUSG00000036275	9530068E07Rik	protein_coding	876	1538	960	947	1387	1108	900	1395	1016	942	1140	893
ENSMUSG00000117673	Gm6974	processed_pseudogene	1	0	0	0	1	1	3	0	1	0	0	0
ENSMUSG00000043019	Edem3	protein_coding	730	682	629	872	729	685	789	709	693	793	720	759
ENSMUSG00000006289	Osgep	protein_coding	227	196	258	213	182	241	233	207	242	228	219	228
ENSMUSG00000110185	Igip	protein_coding	189	91	147	175	71	64	173	77	117	164	88	141
ENSMUSG00000031715	Smarca5	protein_coding	446	562	440	456	528	400	427	518	396	443	530	431
ENSMUSG00000040938	Slc16a11	protein_coding	0	0	1	0	0	0	0	0	2	1	0	1
ENSMUSG00000081660	Gm11787	unprocessed_pseudogene	2	1	0	1	1	0	0	1	1	1	2	0
ENSMUSG00000109706	Fth-ps3	processed_pseudogene	15	7	22	16	10	11	11	6	12	10	11	22
ENSMUSG00000001785	Pwp1	protein_coding	383	459	488	379	426	534	393	401	458	372	434	479
ENSMUSG00000052392	Acot4	protein_coding	11	1	10	19	1	12	9	0	8	11	3	6
ENSMUSG00000006673	Qrich1	protein_coding	729	816	694	743	799	809	768	761	719	750	766	692
ENSMUSG00000032593	Amigo3	protein_coding	18	56	5	14	44	12	19	55	4	13	75	4
ENSMUSG00000015013	Trappc2l	protein_coding	220	229	215	218	224	194	224	250	206	212	198	193
ENSMUSG00000031807	Pgls	protein_coding	300	260	297	287	238	279	293	290	288	313	256	259
ENSMUSG00000086414	Gm15645	transcribed_processed_pseudogene	2	0	1	1	0	0	0	0	0	1	0	0
ENSMUSG00000003435	Supt5	protein_coding	938	1017	991	1005	1048	1115	980	1007	1065	946	928	967
ENSMUSG00000031785	Adgrg1	protein_coding	5	1	52	5	1	41	5	4	52	5	0	65
ENSMUSG00000113528	Gm32699	TEC	2	1	1	5	3	3	3	1	2	4	1	1
ENSMUSG00000051736	Fam229b	protein_coding	16	4	31	8	2	19	20	6	30	21	3	25
ENSMUSG00000026596	Abl2	protein_coding	1037	912	1009	1317	1083	1104	1286	1020	1162	1254	1202	1320
ENSMUSG00000030796	Tead2	protein_coding	3	3	2	1	0	2	1	1	1	3	1	1
ENSMUSG00000053600	Zfp472	protein_coding	126	87	117	121	86	97	118	80	110	146	77	124
ENSMUSG00000006335	Tfpt	protein_coding	140	131	163	119	133	162	153	133	166	150	132	151
ENSMUSG00000072647	Adam1a	protein_coding	22	7	3	10	7	5	9	12	2	9	11	0
ENSMUSG00000022474	Pmm1	protein_coding	134	78	267	129	62	159	136	70	207	131	69	259
ENSMUSG00000014786	Slc9a5	protein_coding	29	24	101	25	16	57	24	26	91	32	31	103
ENSMUSG00000025732	Mcrip2	protein_coding	81	40	112	61	43	83	65	39	102	74	55	112
ENSMUSG00000026942	Traf2	protein_coding	227	701	317	255	655	333	260	670	331	241	629	305
ENSMUSG00000040532	Abhd11	protein_coding	147	128	167	99	104	173	133	130	147	126	135	132
ENSMUSG00000037849	Ifi206	protein_coding	6	1769	874	6	1548	1086	9	1471	925	9	1184	823
ENSMUSG00000034987	Hrh2	protein_coding	17	129	76	13	162	133	16	224	112	15	186	69
ENSMUSG00000081302	Gm12020	processed_pseudogene	0	0	1	2	1	2	0	1	1	2	5	3
ENSMUSG00000106208	Gm4734	processed_pseudogene	1	3	0	3	2	0	1	3	1	1	2	1
ENSMUSG00000021245	Mlh3	protein_coding	257	110	325	284	143	288	265	104	317	248	131	371
ENSMUSG00000083716	Gm13436	processed_pseudogene	5	3	2	6	6	4	2	6	3	8	4	5
ENSMUSG00000024383	Map3k2	protein_coding	750	562	880	1073	667	862	916	647	964	957	728	1114
ENSMUSG00000031712	Il15	protein_coding	122	784	126	130	686	123	126	678	147	128	559	119
ENSMUSG00000036718	Micall2	protein_coding	304	691	371	278	653	374	271	689	384	271	640	377
ENSMUSG00000062511	4930512M02Rik	protein_coding	0	6	0	0	5	0	0	4	0	0	6	0
ENSMUSG00000118101	F730048M01Rik	antisense	0	3	0	0	2	0	0	3	0	0	2	0
ENSMUSG00000085658	Gm15704	lincRNA	26	6	3	21	9	9	16	8	9	14	11	4
ENSMUSG00000084093	Gm16418	processed_pseudogene	2	1	2	0	2	1	3	6	0	4	5	1
ENSMUSG00000097075	Cdiptos	protein_coding	28	4	23	20	7	16	22	12	15	17	13	27
ENSMUSG00000109255	Gm7407	processed_pseudogene	12	18	6	17	17	8	11	23	10	14	15	11
ENSMUSG00000031728	Zfp821	protein_coding	99	99	149	70	105	166	95	116	172	100	112	180
ENSMUSG00000055805	Fmnl1	protein_coding	682	323	575	733	361	554	757	420	597	712	441	621
ENSMUSG00000022518	4930562C15Rik	protein_coding	2	0	1	0	0	1	0	0	2	1	0	0
ENSMUSG00000020608	Smc6	protein_coding	675	662	482	692	666	460	599	611	495	684	620	514
ENSMUSG00000046101	Mcmdc2	protein_coding	2	9	4	2	9	4	1	8	2	1	11	3
ENSMUSG00000020534	Shmt1	protein_coding	8	9	32	11	2	19	9	5	30	7	5	26
ENSMUSG00000046748	Tmem45a2	protein_coding	0	1	0	0	3	0	0	4	0	1	2	0
ENSMUSG00000004394	Tmed4	protein_coding	448	516	625	466	472	604	463	469	644	455	459	624
ENSMUSG00000102142	Gm26930	sense_intronic	0	0	1	1	0	0	0	0	0	0	0	3
ENSMUSG00000106678	Gm43457	TEC	8	7	4	2	7	4	11	5	4	5	5	1
ENSMUSG00000043008	Klhl6	protein_coding	146	138	199	159	113	266	157	126	206	170	179	210
ENSMUSG00000084224	Gm12337	processed_pseudogene	1	1	1	1	0	0	0	0	0	1	2	1
ENSMUSG00000021282	Eif5	protein_coding	1134	1636	1118	1211	1392	1364	1072	1444	1212	1137	1321	1097
ENSMUSG00000086851	A430108G06Rik	processed_transcript	12	1	17	15	0	14	20	1	16	13	0	17
ENSMUSG00000100141	Gm6445	unprocessed_pseudogene	3	4	4	1	2	5	3	3	6	1	1	6
ENSMUSG00000090021	Gm6493	processed_pseudogene	9	12	9	22	14	12	10	8	16	12	16	11
ENSMUSG00000022883	Robo1	protein_coding	2	0	0	6	3	0	0	1	0	5	0	2
ENSMUSG00000054051	Ercc6	protein_coding	1197	556	464	1172	539	403	1180	477	455	1205	585	545
ENSMUSG00000031864	Ints10	protein_coding	288	197	289	258	183	297	265	202	272	270	211	281
ENSMUSG00000034152	Exoc3	protein_coding	760	800	503	737	860	532	793	800	563	754	823	550
ENSMUSG00000085939	Cd63-ps	transcribed_processed_pseudogene	106	107	82	103	103	88	109	106	85	96	87	78
ENSMUSG00000034329	Brip1	protein_coding	49	57	12	53	68	25	64	68	13	59	95	7
ENSMUSG00000055760	Gemin6	protein_coding	40	22	91	36	21	72	45	23	71	36	23	77
ENSMUSG00000041203	Trir	protein_coding	282	457	274	278	385	295	283	386	290	298	347	240
ENSMUSG00000109171	Gm5735	processed_pseudogene	5	0	2	4	8	3	4	3	4	4	3	2
ENSMUSG00000045822	Zswim3	protein_coding	130	91	128	100	85	112	105	90	123	100	92	130
ENSMUSG00000032252	Glce	protein_coding	376	165	293	457	237	276	415	233	321	418	266	392
ENSMUSG00000009075	Cabp7	protein_coding	1	0	5	0	0	1	3	3	0	0	1	0
ENSMUSG00000029202	Pds5a	protein_coding	987	1007	904	1073	1063	996	982	977	993	996	987	1042
ENSMUSG00000083258	Gm5939	processed_pseudogene	2	3	2	4	2	4	3	1	3	2	4	1
ENSMUSG00000021384	Susd3	protein_coding	162	22	88	159	21	65	194	24	94	164	35	100
ENSMUSG00000104166	Gm38247	processed_pseudogene	1	0	2	1	2	1	1	0	1	0	2	0
ENSMUSG00000114851	Gm46409	sense_intronic	1	1	1	1	0	3	0	0	0	0	2	1
ENSMUSG00000020386	Sar1b	protein_coding	310	403	408	305	379	418	289	371	395	294	339	364
ENSMUSG00000003868	Ruvbl2	protein_coding	238	254	323	249	248	294	235	283	297	233	279	287
ENSMUSG00000037610	Kcnmb2	protein_coding	3	0	0	0	0	0	0	0	0	0	0	0
ENSMUSG00000087692	Gm11940	antisense	0	0	0	1	0	0	1	0	0	1	1	1
ENSMUSG00000083422	Gm15604	processed_pseudogene	2	7	3	5	10	2	3	5	1	4	6	3
ENSMUSG00000058587	Tmod3	protein_coding	942	1772	977	1019	1618	1084	907	1545	1080	962	1398	928
ENSMUSG00000090327	Gm17111	antisense	5	18	7	5	6	2	8	9	3	5	7	2
ENSMUSG00000115100	Gm34934	lincRNA	2	1	7	6	2	1	6	3	4	7	3	17
ENSMUSG00000051674	Dcun1d4	protein_coding	159	78	179	161	101	113	148	104	164	141	103	192
ENSMUSG00000063245	Zfp993	protein_coding	22	21	29	22	26	29	22	28	34	17	28	31
ENSMUSG00000039715	Wdr34	protein_coding	97	35	76	79	47	64	107	31	82	113	56	80
ENSMUSG00000004748	Mtfp1	protein_coding	19	6	32	17	5	37	16	0	25	11	3	32
ENSMUSG00000038545	Cul7	protein_coding	303	116	283	292	136	229	312	146	292	334	193	315
ENSMUSG00000081418	Gm14830	processed_pseudogene	3	1	2	5	2	1	2	3	0	0	1	1
ENSMUSG00000022178	Ajuba	protein_coding	27	19	29	19	12	31	26	14	22	24	27	29
ENSMUSG00000035024	Ncapd3	protein_coding	242	107	146	253	114	144	257	104	170	238	117	171
ENSMUSG00000017288	Vps53	protein_coding	516	531	441	507	520	443	505	545	438	487	516	440
ENSMUSG00000046556	Zfp319	protein_coding	401	548	333	389	553	370	432	553	335	426	572	344
ENSMUSG00000081769	Gm12216	protein_coding	11	47	11	8	38	12	8	26	23	5	38	11
ENSMUSG00000045136	Tubb2b	protein_coding	33	68	34	38	55	24	46	70	20	46	95	39
ENSMUSG00000029050	Ski	protein_coding	1063	756	1266	1054	738	1587	1075	750	1315	1098	813	1191
ENSMUSG00000053253	Ndfip2	protein_coding	416	460	473	446	417	495	404	385	440	460	397	438
ENSMUSG00000098226	Gm5272	processed_pseudogene	12	26	17	19	19	14	14	26	17	13	21	18
ENSMUSG00000032352	Lrrc1	protein_coding	17	19	21	25	9	24	20	10	21	36	15	18
ENSMUSG00000042320	Prox2	protein_coding	14	4	32	10	2	10	12	1	29	14	5	31
ENSMUSG00000026102	Inpp1	protein_coding	202	603	92	198	628	131	198	590	105	204	618	92
ENSMUSG00000051367	Six1	protein_coding	4	25	4	1	26	3	2	28	8	5	16	7
ENSMUSG00000075270	Pde11a	protein_coding	6	256	6	3	263	14	8	238	10	1	275	8
ENSMUSG00000084866	A930006K02Rik	processed_transcript	6	0	2	6	1	7	4	0	0	3	4	2
ENSMUSG00000021097	Clmn	protein_coding	17	0	73	16	3	67	9	4	72	14	6	103
ENSMUSG00000024581	Napg	protein_coding	632	700	667	671	710	697	627	657	671	620	678	654
ENSMUSG00000058571	Gpc6	protein_coding	1	0	0	3	2	0	1	0	0	6	3	1
ENSMUSG00000042523	Dnal1	protein_coding	81	16	116	58	24	101	78	18	149	68	21	143
ENSMUSG00000116561	Gm18335	processed_pseudogene	1	7	2	0	3	2	1	6	1	0	4	1
ENSMUSG00000039914	Coq10a	protein_coding	272	144	355	281	166	298	283	152	318	256	169	345
ENSMUSG00000005682	Pan2	protein_coding	195	171	156	167	152	122	198	171	156	169	159	147
ENSMUSG00000020755	Sap30bp	protein_coding	374	382	408	361	359	400	405	384	361	379	368	406
ENSMUSG00000039628	Hs3st6	protein_coding	0	0	7	0	2	1	0	0	2	3	0	3
ENSMUSG00000104126	Gm37486	processed_pseudogene	13	21	20	13	20	25	12	32	21	14	28	14
ENSMUSG00000021785	Ngly1	protein_coding	314	313	211	339	329	203	306	321	184	328	360	217
ENSMUSG00000095704	Gm8221	unprocessed_pseudogene	0	7	0	0	3	0	0	5	0	0	17	0
ENSMUSG00000106933	Gm43621	TEC	4	1	2	0	0	4	2	0	1	2	1	2
ENSMUSG00000030084	Plxna1	protein_coding	3753	4681	2901	4686	4690	3819	4318	4762	3670	4461	4173	3329
ENSMUSG00000026927	Entr1	protein_coding	465	620	481	457	558	456	480	545	462	476	547	466
ENSMUSG00000086342	Gm12932	antisense	2	1	17	4	1	12	3	0	11	0	2	10
ENSMUSG00000064302	Clasp1	protein_coding	529	675	441	534	793	488	564	693	510	536	786	492
ENSMUSG00000043157	Arl11	protein_coding	568	384	445	588	354	509	572	352	479	581	379	438
ENSMUSG00000045045	Lrfn4	protein_coding	118	38	73	116	43	73	122	24	71	141	56	60
ENSMUSG00000086544	Chn1os3	antisense	1	1	1	2	0	0	0	0	0	1	0	0
ENSMUSG00000092178	Gm45351	unprocessed_pseudogene	0	3	2	0	1	1	1	0	1	0	1	1
ENSMUSG00000025260	Hsd17b10	protein_coding	250	178	227	259	162	195	259	177	208	250	154	215
ENSMUSG00000035247	Hectd1	protein_coding	1439	1520	1121	1813	1911	1432	1619	1728	1401	1693	1683	1428
ENSMUSG00000014767	Tbp	protein_coding	249	206	285	241	206	287	248	225	254	268	223	263
ENSMUSG00000063873	Slc24a3	protein_coding	24	13	23	19	24	17	20	12	20	26	19	33
ENSMUSG00000006356	Crip2	protein_coding	18	10	89	16	17	25	14	17	38	21	22	94
ENSMUSG00000024604	Rbm22	protein_coding	446	509	402	417	490	388	414	460	420	398	471	424
ENSMUSG00000021076	Actr10	protein_coding	430	532	353	461	523	370	430	537	359	446	454	369
ENSMUSG00000040522	Tlr8	protein_coding	1036	1254	689	1284	1418	1183	1120	1237	1091	1162	1082	746
ENSMUSG00000050714	Zbtb26	protein_coding	115	57	63	141	86	73	107	61	83	116	84	74
ENSMUSG00000043050	Tnp2	protein_coding	0	4	0	0	0	0	0	8	0	0	5	0
ENSMUSG00000093651	Gm5873	processed_pseudogene	2	0	0	2	0	0	0	4	0	0	0	0
ENSMUSG00000092819	Gm23639	snoRNA	2	0	0	2	1	0	0	1	0	0	3	4
ENSMUSG00000040312	Cchcr1	protein_coding	9	25	36	10	33	38	15	27	48	14	29	51
ENSMUSG00000103845	Gm19026	processed_pseudogene	0	6	7	1	10	14	1	8	10	1	15	5
ENSMUSG00000044533	Rps2	protein_coding	262	393	268	286	322	306	285	359	302	297	287	258
ENSMUSG00000042216	Sgsm1	protein_coding	12	1	45	13	3	38	10	1	28	10	4	28
ENSMUSG00000035049	Rrp12	protein_coding	230	215	368	231	247	352	265	229	318	239	295	362
ENSMUSG00000097641	Gm26865	antisense	4	0	1	0	0	2	2	0	1	2	2	0
ENSMUSG00000054509	Parp4	protein_coding	827	1094	590	898	1172	661	840	1016	659	874	1034	630
ENSMUSG00000001964	Emd	protein_coding	282	326	286	263	282	232	287	310	261	256	276	300
ENSMUSG00000020635	Fkbp1b	protein_coding	220	268	182	212	246	174	216	268	195	205	228	176
ENSMUSG00000073838	Tufm	protein_coding	207	225	212	213	203	234	222	224	228	204	225	197
ENSMUSG00000023048	Prr13	protein_coding	649	937	683	688	778	740	679	810	719	681	685	607
ENSMUSG00000021982	Cdadc1	protein_coding	360	288	316	340	308	282	354	313	325	370	320	319
ENSMUSG00000055341	Zfp457	protein_coding	1	0	1	2	0	2	3	4	1	3	3	4
ENSMUSG00000006403	Adamts4	protein_coding	2	7	7	2	23	8	1	18	5	3	19	13
ENSMUSG00000025505	Tmem80	protein_coding	182	165	141	185	157	138	185	170	117	179	163	110
ENSMUSG00000022614	Lmf2	protein_coding	446	504	486	464	480	604	477	492	573	445	524	496
ENSMUSG00000022432	Smc1b	protein_coding	0	0	1	2	1	7	0	0	3	0	1	1
ENSMUSG00000029998	Pcyox1	protein_coding	947	590	1229	1093	676	1421	1036	676	1456	1032	687	1215
ENSMUSG00000025995	Wdr75	protein_coding	326	293	345	326	310	349	323	303	342	317	323	365
ENSMUSG00000115426	Gm19510	lincRNA	0	0	1	2	0	2	2	0	0	3	0	1
ENSMUSG00000048175	Asb8	protein_coding	308	328	334	352	286	303	314	258	284	327	304	311
ENSMUSG00000028820	Sfpq	protein_coding	807	1045	413	905	932	739	821	885	493	832	860	427
ENSMUSG00000089940	Gm4117	antisense	5	19	2	3	22	7	5	22	6	5	21	4
ENSMUSG00000104891	2510017J16Rik	antisense	1	3	1	1	1	0	1	1	1	3	2	0
ENSMUSG00000000194	Gpr107	protein_coding	983	1379	1108	1070	1379	1225	1146	1456	1211	1133	1426	1084
ENSMUSG00000003948	Mmd	protein_coding	268	140	259	266	148	220	266	155	248	251	137	246
ENSMUSG00000015709	Arnt2	protein_coding	142	38	19	120	40	21	146	22	19	138	53	24
ENSMUSG00000029814	Igf2bp3	protein_coding	312	628	239	342	711	282	287	584	196	285	588	247
ENSMUSG00000098292	Gm27194	lincRNA	0	1	1	1	2	2	3	6	1	2	10	1
ENSMUSG00000063902	Gm7964	processed_pseudogene	91	103	68	93	90	88	79	89	87	84	110	71
ENSMUSG00000005983	1700037C18Rik	protein_coding	36	26	44	28	16	47	45	30	54	34	28	45
ENSMUSG00000020053	Igf1	protein_coding	2293	1112	1171	2665	1042	1486	2242	959	1378	2291	961	1142
ENSMUSG00000002129	Sf3a1	protein_coding	646	700	435	626	654	440	703	620	419	619	675	460
ENSMUSG00000026981	Il1rn	protein_coding	860	2929	1376	967	2480	1611	910	2488	1449	918	1906	1305
ENSMUSG00000085860	2410003L11Rik	processed_transcript	10	4	7	3	1	5	2	4	3	0	1	1
ENSMUSG00000097080	1700086O06Rik	lincRNA	21	15	7	10	21	4	24	19	2	16	20	8
ENSMUSG00000039789	Zfp597	protein_coding	202	190	289	202	188	243	212	158	295	220	227	330
ENSMUSG00000038387	Rras	protein_coding	254	301	300	264	283	309	258	277	310	267	267	291
ENSMUSG00000082671	Gm14006	processed_pseudogene	0	0	2	1	1	0	1	0	0	1	0	0
ENSMUSG00000071573	Rnls	polymorphic_pseudogene	32	18	25	32	19	24	39	30	18	30	24	21
ENSMUSG00000019864	Rtn4ip1	protein_coding	206	154	310	176	174	261	211	146	269	175	205	239
ENSMUSG00000061132	Blnk	protein_coding	743	887	672	794	797	742	755	803	651	780	722	615
ENSMUSG00000036398	Ppp1r11	protein_coding	210	366	226	215	307	237	229	357	213	207	320	210
ENSMUSG00000025815	Dhtkd1	protein_coding	35	6	33	34	2	31	32	4	27	25	5	27
ENSMUSG00000115448	Gm21178	processed_pseudogene	2	0	1	2	3	0	2	1	2	2	4	2
ENSMUSG00000107091	Gm43343	TEC	6	0	4	1	2	1	1	0	0	1	1	1
ENSMUSG00000038936	Sccpdh	protein_coding	169	107	253	168	133	221	171	124	228	169	114	240
ENSMUSG00000029228	Lnx1	protein_coding	2	4	2	1	2	2	0	0	2	1	0	1
ENSMUSG00000034312	Iqsec1	protein_coding	1896	1076	1895	2058	1087	2207	1976	1049	2083	2001	1079	1894
ENSMUSG00000028789	Azin2	protein_coding	33	41	151	30	30	70	33	33	110	31	44	155
ENSMUSG00000024620	Pdgfrb	protein_coding	10	34	14	4	62	22	4	48	13	15	63	15
ENSMUSG00000025188	Hps1	protein_coding	394	323	362	399	307	354	408	318	388	392	381	353
ENSMUSG00000027287	Snap23	protein_coding	669	838	501	718	782	596	654	751	545	651	679	494
ENSMUSG00000058934	Igf1os	antisense	9	0	12	6	5	9	6	4	10	4	0	7
ENSMUSG00000095334	Gm21984	processed_transcript	2	0	0	0	0	0	1	0	0	0	2	0
ENSMUSG00000055322	Tns1	protein_coding	311	74	149	345	59	171	447	53	147	420	107	176
ENSMUSG00000087132	A930001C03Rik	processed_transcript	1	0	18	0	0	3	0	0	10	1	0	20
ENSMUSG00000086873	Gm15672	processed_transcript	3	1	4	2	0	4	2	0	3	2	2	3
ENSMUSG00000034641	Cd300ld	protein_coding	1337	1222	777	1535	1084	927	1373	1074	892	1432	981	711
ENSMUSG00000002228	Ppm1j	protein_coding	27	26	46	36	16	29	26	27	44	31	42	55
ENSMUSG00000025731	Mettl26	protein_coding	94	38	187	65	28	155	90	43	170	81	50	162
ENSMUSG00000002111	Spi1	protein_coding	810	1400	780	836	1187	865	812	1225	849	837	1042	688
ENSMUSG00000020327	Fgf22	protein_coding	0	0	3	0	0	1	0	0	2	0	0	1
ENSMUSG00000117924	Tmem223	protein_coding	69	28	97	50	24	96	65	49	100	68	43	80
ENSMUSG00000053263	Gm12592	processed_transcript	1	0	1	1	1	1	1	0	3	0	2	5
ENSMUSG00000102428	Pcdhga12	protein_coding	7	3	2	7	5	2	14	1	5	8	3	5
ENSMUSG00000080776	Gm12174	processed_pseudogene	11	10	8	19	12	5	10	12	7	13	11	7
ENSMUSG00000098043	Gm26980	processed_pseudogene	1	1	0	2	0	1	1	0	0	1	2	0
ENSMUSG00000017491	Rarb	protein_coding	54	7	12	51	5	11	48	5	6	54	5	7
ENSMUSG00000042446	Zmym4	protein_coding	564	416	406	559	438	418	527	423	456	558	439	500
ENSMUSG00000029169	Dhx15	protein_coding	923	1292	738	983	1236	873	917	1153	793	929	1090	781
ENSMUSG00000086754	Gm16098	antisense	0	7	2	0	9	4	1	9	3	2	14	1
ENSMUSG00000071659	Hnrnpul2	protein_coding	1209	1591	1120	1259	1455	1177	1287	1509	1142	1307	1385	1050
ENSMUSG00000096299	Gm21814	lincRNA	0	0	2	0	0	1	2	0	1	1	0	1
ENSMUSG00000059149	Mfsd4a	protein_coding	2	4	2	5	1	2	3	1	3	5	3	1
ENSMUSG00000024286	Ccny	protein_coding	1272	1025	1112	1325	1018	1179	1224	971	1094	1284	970	1100
ENSMUSG00000008200	Fnbp4	protein_coding	584	1047	699	602	929	661	551	850	658	507	846	668
ENSMUSG00000092415	Gm20513	antisense	2	0	3	0	0	2	0	3	0	1	2	7
ENSMUSG00000031834	Pik3r2	protein_coding	459	196	338	423	261	319	462	292	374	479	279	343
ENSMUSG00000000976	Heatr6	protein_coding	338	465	402	392	519	433	388	506	418	413	535	410
ENSMUSG00000001131	Timp1	protein_coding	57	443	216	45	393	208	30	412	208	68	341	198
ENSMUSG00000054932	Afp	protein_coding	57	74	26	46	77	35	53	86	30	49	97	34
ENSMUSG00000037548	H2-DMb2	protein_coding	19	26	19	6	24	25	20	33	18	15	38	19
ENSMUSG00000030811	Fbxl19	protein_coding	232	194	266	218	223	234	241	215	270	244	240	252
ENSMUSG00000047656	Trpt1	protein_coding	15	12	40	8	10	14	9	12	27	9	13	33
ENSMUSG00000035478	Mbd3	protein_coding	432	437	394	424	447	379	466	453	377	436	430	363
ENSMUSG00000026090	2010300C02Rik	protein_coding	47	62	1	40	43	0	49	62	0	48	70	0
ENSMUSG00000031982	Arv1	protein_coding	43	60	87	51	51	70	52	61	73	35	79	92
ENSMUSG00000115678	Gm49212	lincRNA	0	6	1	0	9	0	0	6	0	0	5	1
ENSMUSG00000027108	Ola1	protein_coding	434	487	375	420	455	363	409	434	336	422	426	362
ENSMUSG00000116380	Gm39556	lincRNA	1	7	35	1	1	40	3	3	36	2	7	29
ENSMUSG00000032243	Itga11	protein_coding	4	3	2	2	6	7	2	1	0	4	5	10
ENSMUSG00000026778	Prkcq	protein_coding	1	7	1	1	8	2	0	4	0	3	10	1
ENSMUSG00000051439	Cd14	protein_coding	427	1159	627	459	1027	830	478	1113	740	464	879	566
ENSMUSG00000004897	Hdgf	protein_coding	796	1007	922	834	927	1029	840	956	936	831	863	872
ENSMUSG00000032776	Mctp2	protein_coding	2	1	7	0	1	22	2	0	6	3	0	6
ENSMUSG00000091996	BC049352	protein_coding	2	1	3	0	6	2	2	4	1	0	3	1
ENSMUSG00000022148	Fyb	protein_coding	916	1636	965	998	1498	1186	925	1487	1126	927	1268	921
ENSMUSG00000018965	Ywhah	protein_coding	504	610	325	590	515	376	498	539	340	553	462	290
ENSMUSG00000081572	Gm14138	processed_pseudogene	2	0	1	1	0	0	2	0	1	2	0	0
ENSMUSG00000089988	Gm16238	processed_pseudogene	8	7	2	4	5	3	3	5	4	0	5	1
ENSMUSG00000055302	Mrfap1	protein_coding	307	425	320	325	354	341	319	381	343	343	337	299
ENSMUSG00000087590	Epb41l4aos	lincRNA	30	18	83	25	9	53	28	22	55	26	22	77
ENSMUSG00000082956	Naip3	unprocessed_pseudogene	4	0	7	2	1	2	3	0	3	0	1	2
ENSMUSG00000066235	Pomgnt2	protein_coding	62	19	74	68	27	58	65	14	69	61	31	72
ENSMUSG00000038145	Snrk	protein_coding	340	194	262	365	188	258	402	210	283	409	245	280
ENSMUSG00000039110	Mycbpap	protein_coding	2	0	5	6	1	5	5	1	3	5	1	3
ENSMUSG00000020790	Ankfy1	protein_coding	1535	2591	1375	1732	2663	1832	1683	2615	1657	1680	2409	1472
ENSMUSG00000040432	Ltb4r2	protein_coding	0	0	9	1	1	7	1	0	10	3	0	11
ENSMUSG00000040424	Hipk4	protein_coding	2	1	0	0	0	1	0	3	2	1	3	1
ENSMUSG00000083670	Gm6829	processed_pseudogene	11	12	4	11	15	9	9	8	7	9	13	7
ENSMUSG00000074415	Mir100hg	processed_transcript	9	0	3	6	6	2	2	3	0	12	5	1
ENSMUSG00000033799	Tasor2	protein_coding	389	809	456	472	975	496	347	754	473	367	783	568
ENSMUSG00000108181	C030015A19Rik	TEC	43	16	31	46	21	22	45	21	38	45	23	39
ENSMUSG00000022414	Tab1	protein_coding	268	178	182	239	192	148	286	206	153	240	236	191
ENSMUSG00000064215	Ifi27	protein_coding	385	332	391	382	323	297	399	350	408	394	286	357
ENSMUSG00000108184	Gm44198	TEC	5	1	0	4	2	1	1	1	1	6	2	1
ENSMUSG00000049470	Aff4	protein_coding	1334	1134	1283	1682	1379	1318	1443	1203	1415	1494	1330	1504
ENSMUSG00000031438	Rnf128	protein_coding	1291	1395	1173	1468	1244	1344	1381	1346	1274	1439	1120	1170
ENSMUSG00000032485	Scap	protein_coding	553	503	518	661	600	500	669	578	533	651	592	549
ENSMUSG00000025027	Xpnpep1	protein_coding	525	703	525	501	652	623	545	712	516	495	658	487
ENSMUSG00000084274	Gm12504	transcribed_processed_pseudogene	4	1	1	0	1	2	2	1	1	2	2	1
ENSMUSG00000093672	Gm20655	antisense	0	1	1	0	1	0	0	0	0	0	5	0
ENSMUSG00000040699	Limd2	protein_coding	307	382	222	323	350	256	337	344	219	313	307	160
ENSMUSG00000091601	Olfr93	protein_coding	0	0	2	0	0	1	0	0	0	0	0	4
ENSMUSG00000087190	D430001F17Rik	antisense	1	0	0	0	1	1	3	3	0	2	3	1
ENSMUSG00000114558	Gm9570	processed_pseudogene	1	0	2	1	0	1	0	0	1	3	2	1
ENSMUSG00000113309	Gm48408	TEC	0	4	2	0	1	0	0	9	1	0	4	1
ENSMUSG00000041703	Zic5	protein_coding	1	4	2	0	2	1	1	1	0	1	3	1
ENSMUSG00000027377	Mall	protein_coding	0	0	2	0	0	1	0	0	2	0	0	3
ENSMUSG00000040724	Kcna2	protein_coding	5	51	6	9	71	3	4	59	8	5	107	22
ENSMUSG00000042857	Gm9776	bidirectional_promoter_lncRNA	37	60	63	32	62	53	40	41	60	35	61	57
ENSMUSG00000022837	Iqcb1	protein_coding	62	51	186	54	43	125	50	28	152	43	32	194
ENSMUSG00000030532	Hddc3	protein_coding	40	3	56	30	5	51	39	6	48	44	5	60
ENSMUSG00000090812	Samd15	protein_coding	0	26	6	5	17	7	7	14	4	5	25	1
ENSMUSG00000022575	Gsdmd	protein_coding	539	995	591	490	884	606	520	964	637	522	794	546
ENSMUSG00000028378	Ptgr1	protein_coding	376	762	399	366	635	353	392	787	376	391	601	392
ENSMUSG00000089991	Gm16332	unprocessed_pseudogene	3	1	0	1	1	0	2	0	0	1	1	0
ENSMUSG00000026556	Vangl2	protein_coding	6	10	17	7	2	16	13	1	17	13	5	20
ENSMUSG00000081111	Gm5913	processed_pseudogene	9	12	3	5	14	7	12	10	6	8	10	11
ENSMUSG00000109764	Klkb1	protein_coding	10	21	7	5	17	1	4	18	4	5	16	8
ENSMUSG00000031812	Map1lc3b	protein_coding	499	476	381	545	405	423	529	442	425	515	427	358
ENSMUSG00000098021	Gm9522	processed_pseudogene	5	6	3	6	13	4	12	8	2	9	5	9
ENSMUSG00000021211	Akr1c12	protein_coding	64	50	81	58	59	59	62	35	59	71	51	58
ENSMUSG00000029048	Rer1	protein_coding	530	772	585	556	707	645	537	709	596	516	625	532
ENSMUSG00000017550	Atad5	protein_coding	95	28	97	87	44	90	84	23	96	93	33	110
ENSMUSG00000115801	AC160336.1	lincRNA	1	1	2	0	3	1	0	3	0	0	6	2
ENSMUSG00000097638	Carlr	protein_coding	1	4	1	0	2	1	0	1	0	0	5	1
ENSMUSG00000090235	Gm16244	processed_transcript	3	0	2	3	2	0	2	0	0	1	0	2
ENSMUSG00000024666	Tmem138	protein_coding	64	49	147	62	44	130	72	52	136	65	39	130
ENSMUSG00000001542	Ell2	protein_coding	661	1731	1257	730	1618	1530	619	1533	1305	681	1375	1189
ENSMUSG00000059150	Rpl26-ps4	processed_pseudogene	2	0	0	2	0	0	2	0	1	4	0	3
ENSMUSG00000105339	Gm42457	antisense	3	7	2	6	5	3	8	4	4	5	12	1
ENSMUSG00000114424	Gm47414	lincRNA	5	1	12	5	1	7	3	0	9	4	2	8
ENSMUSG00000033793	Atp6v1h	protein_coding	772	1092	644	812	969	641	740	947	600	764	864	639
ENSMUSG00000031951	Tmem231	protein_coding	25	9	101	35	8	58	42	8	108	28	5	126
ENSMUSG00000035148	Gpr33	protein_coding	0	6	0	0	20	0	0	9	0	0	13	0
ENSMUSG00000108214	Gm43982	TEC	0	3	2	1	2	1	0	0	4	0	3	3
ENSMUSG00000059835	Rpl13-ps3	processed_pseudogene	2	4	1	2	0	1	1	0	2	3	0	1
ENSMUSG00000074282	Zfp94	protein_coding	36	10	54	37	6	43	44	8	53	36	17	57
ENSMUSG00000028629	Exo5	protein_coding	228	197	253	235	190	295	216	184	244	203	200	231
ENSMUSG00000036299	BC031181	protein_coding	308	440	348	313	387	390	321	435	362	320	373	317
ENSMUSG00000026675	Hsd17b7	protein_coding	80	253	133	89	248	157	94	299	152	71	302	154
ENSMUSG00000031529	Tnks	protein_coding	1176	1063	786	1315	1167	921	1295	1125	918	1307	1187	979
ENSMUSG00000041323	Ak7	protein_coding	2	3	2	1	5	1	3	1	0	1	3	0
ENSMUSG00000117426	Gm33055	lincRNA	1	3	1	0	1	0	0	3	0	0	1	1
ENSMUSG00000107090	Gm42884	antisense	0	10	2	3	3	1	1	9	1	2	5	1
ENSMUSG00000028413	B4galt1	protein_coding	808	1092	1303	983	1113	1560	935	1143	1469	934	1075	1304
ENSMUSG00000041907	Gpr45	protein_coding	2	0	0	0	3	0	1	6	1	0	6	0
ENSMUSG00000074247	Dda1	protein_coding	453	704	443	400	614	436	453	593	405	466	580	441
ENSMUSG00000036959	Bcorl1	protein_coding	322	441	305	308	471	245	355	475	267	337	493	324
ENSMUSG00000075229	Ccdc58	protein_coding	82	72	158	87	82	141	80	80	154	66	71	154
ENSMUSG00000101823	Gm29438	TEC	0	1	0	1	10	1	3	3	0	0	6	0
ENSMUSG00000060879	Gm6564	processed_pseudogene	1	0	0	1	0	0	0	1	0	0	0	1
ENSMUSG00000022314	Rad21	protein_coding	808	863	681	908	813	725	827	769	686	830	753	691
ENSMUSG00000044103	Il1f9	protein_coding	19	329	52	19	287	28	20	296	30	26	310	64
ENSMUSG00000037652	Phc3	protein_coding	890	663	857	1074	787	831	928	694	935	937	756	1049
ENSMUSG00000079215	Zfp664	protein_coding	567	532	563	614	567	585	613	527	602	570	535	549
ENSMUSG00000053931	Cnn3	protein_coding	33	801	269	18	786	145	14	768	219	27	638	257
ENSMUSG00000034566	Atp5h	protein_coding	231	309	227	245	273	224	241	274	229	243	222	214
ENSMUSG00000033486	Catsper2	protein_coding	19	12	34	12	7	19	8	8	27	14	7	29
ENSMUSG00000045594	Glb1	protein_coding	664	698	718	748	724	716	713	667	819	723	632	732
ENSMUSG00000116929	2210009P08Rik	TEC	0	1	0	0	0	0	0	3	1	0	1	1
ENSMUSG00000031538	Plat	protein_coding	2	13	1	2	8	1	0	8	0	2	16	3
ENSMUSG00000022913	Psmg1	protein_coding	120	87	108	100	89	123	119	90	109	90	96	114
ENSMUSG00000028527	Ak4	protein_coding	92	935	496	99	922	418	109	984	448	113	757	510
ENSMUSG00000052821	Cysltr1	protein_coding	236	173	133	238	178	196	230	179	170	231	188	108
ENSMUSG00000078684	5830417I10Rik	unprocessed_pseudogene	153	124	153	187	140	166	168	131	143	163	162	161
ENSMUSG00000089628	Gm9727	processed_pseudogene	3	3	2	1	1	5	3	4	4	2	3	4
ENSMUSG00000050612	Txndc2	protein_coding	0	0	1	0	0	0	1	4	0	0	1	0
ENSMUSG00000029673	Auts2	protein_coding	2	0	2	0	0	1	0	0	1	1	0	4
ENSMUSG00000025735	Rhbdl1	protein_coding	1	0	2	1	0	2	1	0	2	1	1	1
ENSMUSG00000025962	Fastkd2	protein_coding	234	240	243	241	227	298	237	210	233	232	262	246
ENSMUSG00000091803	Cox16	protein_coding	30	12	26	19	16	26	26	21	24	21	27	20
ENSMUSG00000048621	Gm6377	protein_coding	89	147	32	94	173	40	70	134	23	86	157	43
ENSMUSG00000070570	Slc17a7	protein_coding	0	0	2	0	2	3	0	3	3	0	2	0
ENSMUSG00000025176	Hoga1	protein_coding	14	1	12	19	5	17	17	3	14	9	5	10
ENSMUSG00000029669	Tspan12	protein_coding	2	0	2	1	0	0	0	0	0	1	2	1
ENSMUSG00000089722	Cd300ld5	protein_coding	5	4	2	5	5	0	3	4	0	5	3	1
ENSMUSG00000114409	Gm9042	processed_pseudogene	1	4	2	5	1	3	1	1	1	5	3	2
ENSMUSG00000040562	Gstm2	protein_coding	148	223	340	129	213	304	164	254	337	181	212	329
ENSMUSG00000074577	Ripor3	protein_coding	12	15	8	13	13	2	11	14	15	15	16	18
ENSMUSG00000033416	Gucd1	protein_coding	358	309	344	302	316	367	348	286	311	348	316	345
ENSMUSG00000072978	Gm5830	processed_pseudogene	2	1	0	3	3	7	3	6	3	2	4	2
ENSMUSG00000107043	Gm42849	lincRNA	3	0	0	1	0	1	0	0	0	1	0	0
ENSMUSG00000066807	Gm10179	processed_pseudogene	4	1	2	4	10	5	3	5	6	5	8	4
ENSMUSG00000071669	Snx29	protein_coding	312	65	111	401	68	112	349	66	136	355	82	160
ENSMUSG00000052485	Tmem171	protein_coding	42	282	37	43	268	48	52	307	55	44	253	33
ENSMUSG00000107713	Gm6681	processed_pseudogene	0	1	0	0	0	1	1	1	0	1	0	0
ENSMUSG00000032217	Rnf111	protein_coding	888	960	757	869	921	820	812	894	745	817	889	767
ENSMUSG00000036377	C530008M17Rik	protein_coding	3	0	2	0	0	1	2	3	2	2	1	1
ENSMUSG00000042305	Tmem183a	protein_coding	512	700	478	483	640	485	489	630	436	536	626	441
ENSMUSG00000096740	Lbhd1	protein_coding	47	34	32	33	40	49	41	46	21	40	55	24
ENSMUSG00000030965	Abraxas2	protein_coding	662	769	713	666	785	692	680	742	725	619	720	690
ENSMUSG00000038121	Fam210a	protein_coding	589	654	579	737	651	567	668	666	660	687	719	671
ENSMUSG00000105824	Gm43466	sense_intronic	2	1	0	1	3	1	1	0	1	2	2	0
ENSMUSG00000035762	Tmem161b	protein_coding	198	225	234	207	212	243	177	237	247	180	224	255
ENSMUSG00000025583	Rptor	protein_coding	728	807	657	759	859	689	805	821	676	756	914	673
ENSMUSG00000057948	Unc13d	protein_coding	435	644	652	426	656	638	472	680	623	464	692	628
ENSMUSG00000085611	Ap3s1-ps1	processed_pseudogene	6	6	5	6	2	10	6	1	5	9	5	7
ENSMUSG00000024770	Lipn	protein_coding	128	212	18	112	187	63	133	183	58	124	166	8
ENSMUSG00000023805	Synj2	protein_coding	567	321	520	561	361	560	630	345	593	602	423	603
ENSMUSG00000027661	Slc2a10	protein_coding	1	0	0	0	2	1	0	3	1	1	2	1
ENSMUSG00000055110	A630012P03Rik	antisense	0	24	2	0	36	7	0	46	2	0	45	0
ENSMUSG00000097755	2010110K18Rik	lincRNA	0	0	0	4	0	0	0	0	1	1	0	0
ENSMUSG00000046080	Clec9a	protein_coding	102	634	149	76	555	71	75	682	140	78	718	173
ENSMUSG00000058440	Nrf1	protein_coding	221	209	394	209	212	369	226	206	335	250	221	363
ENSMUSG00000050395	Tnfsf15	protein_coding	14	1720	48	8	1695	45	18	1659	65	11	1529	49
ENSMUSG00000115505	Gm9247	processed_pseudogene	7	12	27	7	16	22	11	17	21	6	18	22
ENSMUSG00000023473	Celsr3	protein_coding	86	60	120	66	55	72	73	63	95	77	82	118
ENSMUSG00000032875	Arhgef17	protein_coding	28	26	87	31	26	37	37	23	83	44	31	97
ENSMUSG00000028037	Ifi44	protein_coding	9	1789	437	6	1744	780	4	1605	557	4	1346	335
ENSMUSG00000030772	Dkk3	protein_coding	11	9	2	6	9	3	4	3	1	11	7	5
ENSMUSG00000059742	Kcnh7	protein_coding	0	0	0	0	2	1	0	1	1	0	5	0
ENSMUSG00000117372	Gm49972	TEC	0	0	0	2	0	0	0	0	1	0	0	1
ENSMUSG00000085666	Tdg-ps2	processed_pseudogene	3	7	4	3	6	8	5	0	1	4	1	2
ENSMUSG00000031835	Mbtps1	protein_coding	682	522	441	806	549	447	840	581	478	792	652	442
ENSMUSG00000026172	Bcs1l	protein_coding	111	38	138	96	62	122	92	61	144	96	53	144
ENSMUSG00000026107	Nabp1	protein_coding	881	742	2143	903	729	2188	839	720	2315	873	731	2166
ENSMUSG00000028669	Pithd1	protein_coding	248	182	336	248	182	280	279	206	303	247	211	320
ENSMUSG00000030879	Mrpl17	protein_coding	261	307	308	250	287	285	251	298	295	239	283	283
ENSMUSG00000003464	Pex19	protein_coding	564	540	552	566	560	582	551	598	553	583	558	517
ENSMUSG00000022408	Fam83f	protein_coding	230	69	209	203	139	146	222	110	154	224	148	208
ENSMUSG00000018983	E2f2	protein_coding	40	3	76	47	6	70	70	9	79	40	5	64
ENSMUSG00000020407	Upp1	protein_coding	5	894	90	5	761	118	11	791	113	5	633	80
ENSMUSG00000022664	Slc35a5	protein_coding	479	425	331	540	434	377	490	398	373	477	407	358
ENSMUSG00000024827	Gldc	protein_coding	4	1	7	5	0	2	7	1	0	5	1	2
ENSMUSG00000058006	Mdn1	protein_coding	567	625	415	724	738	567	632	622	558	644	793	449
ENSMUSG00000101214	Gm28403	sense_overlapping	0	3	0	0	0	0	0	1	0	0	0	0
ENSMUSG00000002297	Dbf4	protein_coding	149	99	169	148	89	179	139	71	151	137	110	164
ENSMUSG00000031796	Cfap20	protein_coding	231	200	260	231	190	229	215	184	215	234	191	231
ENSMUSG00000044224	Dnajc21	protein_coding	217	303	272	199	316	218	186	274	217	202	286	274
ENSMUSG00000015092	Edf1	protein_coding	261	373	269	266	342	300	267	365	267	274	296	257
ENSMUSG00000090164	BC035044	protein_coding	0	12	0	1	20	0	0	27	1	0	31	0
ENSMUSG00000035509	Fbxl21	protein_coding	8	0	22	12	2	21	10	0	26	10	2	18
ENSMUSG00000093716	Gm19815	processed_pseudogene	2	1	0	0	0	1	2	0	2	0	1	0
ENSMUSG00000034785	Dio1	protein_coding	0	0	0	1	1	1	0	0	2	0	4	0
ENSMUSG00000031256	Cstf2	protein_coding	321	309	234	318	347	266	301	329	218	328	367	226
ENSMUSG00000036450	Hif1an	protein_coding	640	629	583	707	613	517	757	698	640	723	670	671
ENSMUSG00000024538	Ppic	protein_coding	229	237	106	235	233	117	240	268	130	219	225	95
ENSMUSG00000096768	Gm47283	lincRNA	35	56	41	36	41	39	8	8	8	15	20	15
ENSMUSG00000047712	Ust	protein_coding	69	53	59	59	57	67	57	61	29	76	101	65
ENSMUSG00000026874	Hc	protein_coding	1	4	0	0	5	0	0	1	0	1	6	0
ENSMUSG00000019158	Tmem160	protein_coding	160	162	186	147	163	179	166	187	210	163	170	184
ENSMUSG00000034762	Glis1	protein_coding	2	0	0	0	0	0	0	1	0	1	3	1
ENSMUSG00000026872	Zeb2	protein_coding	2560	3118	2007	2866	3038	2453	2523	2851	2250	2624	2645	2074
ENSMUSG00000093178	Snord87	snoRNA	2	1	2	2	0	1	1	3	0	2	3	1
ENSMUSG00000020010	Vnn3	protein_coding	6	159	38	9	156	25	8	193	47	10	200	45
ENSMUSG00000018583	G3bp1	protein_coding	818	944	590	786	887	589	807	913	576	787	938	557
ENSMUSG00000075297	H60b	protein_coding	10	32	27	15	33	16	22	28	20	16	34	33
ENSMUSG00000078931	Pdf	protein_coding	5	1	0	6	7	2	3	4	2	5	5	4
ENSMUSG00000026608	Kctd3	protein_coding	204	276	225	182	247	237	201	281	245	179	303	246
ENSMUSG00000021306	Gpr137b	protein_coding	1029	720	863	1124	716	935	1080	741	936	1031	652	879
ENSMUSG00000090258	Churc1	protein_coding	25	28	26	18	28	23	21	18	17	23	23	18
ENSMUSG00000053870	Fpgt	protein_coding	386	303	339	399	360	341	354	361	326	387	364	352
ENSMUSG00000054263	Lifr	protein_coding	28	31	20	21	33	9	27	30	12	22	36	16
ENSMUSG00000073423	Zfp414	protein_coding	161	87	168	142	87	168	159	72	191	145	96	157
ENSMUSG00000115596	Gm48969	lincRNA	0	0	0	1	1	0	0	1	0	1	1	0
ENSMUSG00000082279	Gm12870	processed_pseudogene	1	0	2	1	0	0	0	0	0	3	1	0
ENSMUSG00000032530	Lyzl4	protein_coding	30	1	10	20	2	3	31	0	2	26	3	8
ENSMUSG00000041577	Prelp	protein_coding	3	0	1	6	5	1	2	1	1	10	3	0
ENSMUSG00000043535	Setx	protein_coding	1037	626	662	1263	751	830	1146	694	825	1203	712	791
ENSMUSG00000097145	9230114K14Rik	processed_transcript	8	4	57	21	6	32	6	4	42	10	5	71
ENSMUSG00000056531	Ccdc18	protein_coding	6	1	7	9	1	3	7	1	5	5	1	8
ENSMUSG00000075028	Prdm11	protein_coding	47	34	7	43	33	17	47	31	17	39	32	6
ENSMUSG00000056054	S100a8	protein_coding	63	207	92	55	180	93	57	200	79	56	164	83
ENSMUSG00000054517	Trim65	protein_coding	255	184	85	255	178	121	269	213	102	251	233	75
ENSMUSG00000015087	Rabl6	protein_coding	575	497	784	573	469	691	616	509	721	569	517	733
ENSMUSG00000062170	Fmr1nb	protein_coding	1	4	6	3	1	3	0	0	0	0	0	0
ENSMUSG00000072772	Grcc10	protein_coding	51	24	21	44	15	10	47	17	14	33	27	14
ENSMUSG00000024269	Tpgs2	protein_coding	220	150	182	205	174	185	207	157	191	198	178	162
ENSMUSG00000097887	Gm26542	antisense	1	0	23	1	0	9	1	0	17	2	0	35
ENSMUSG00000028953	Abcf2	protein_coding	557	637	522	546	648	542	547	687	523	516	652	497
ENSMUSG00000057134	Ado	protein_coding	804	785	644	777	708	539	779	796	615	801	766	650
ENSMUSG00000020440	Arf5	protein_coding	401	650	417	406	597	421	407	645	422	419	539	359
ENSMUSG00000113902	Ndufb1-ps	protein_coding	151	335	148	147	261	150	144	312	153	135	242	132
ENSMUSG00000037326	Capn15	protein_coding	716	388	691	601	309	447	715	386	578	668	402	811
ENSMUSG00000097960	A330074K22Rik	lincRNA	13	10	79	17	9	64	12	5	116	9	15	114
ENSMUSG00000027573	Gid8	protein_coding	320	343	304	347	366	324	341	362	337	352	357	323
ENSMUSG00000000581	C1d	protein_coding	254	269	239	243	273	230	233	231	228	242	238	223
ENSMUSG00000097781	9330136K24Rik	lincRNA	9	4	11	6	8	5	6	4	16	12	3	13
ENSMUSG00000034295	Fhod3	protein_coding	54	76	30	59	85	13	47	71	22	47	87	23
ENSMUSG00000084067	Gm14269	processed_pseudogene	5	13	6	6	17	12	7	15	10	7	14	10
ENSMUSG00000081929	Rps11-ps2	processed_pseudogene	1	0	2	1	2	0	2	1	0	2	0	0
ENSMUSG00000024283	Wac	protein_coding	549	722	609	554	724	676	544	707	634	580	651	610
ENSMUSG00000108476	Gm44974	TEC	4	0	0	14	1	1	3	5	0	5	5	1
ENSMUSG00000039405	Prss23	protein_coding	7	7	0	6	13	1	4	6	1	7	16	4
ENSMUSG00000003746	Man1a	protein_coding	482	404	396	567	437	416	498	376	489	507	412	468
ENSMUSG00000106885	Eif3s6-ps4	processed_pseudogene	5	1	2	3	5	3	1	1	3	3	5	2
ENSMUSG00000087259	2610035D17Rik	lincRNA	84	6	44	66	0	15	85	4	43	62	4	42
ENSMUSG00000083829	Gm2199	processed_pseudogene	2	9	7	7	3	1	6	5	5	5	1	4
ENSMUSG00000020477	Mrps24	protein_coding	134	143	186	143	125	164	159	146	170	148	131	159
ENSMUSG00000112515	Gm4928	processed_pseudogene	9	10	12	5	10	7	5	13	11	6	6	9
ENSMUSG00000104777	Gm4865	processed_pseudogene	5	4	2	3	5	1	4	1	4	2	3	3
ENSMUSG00000028882	Ppp1r8	protein_coding	246	256	242	250	304	265	254	320	219	261	285	218
ENSMUSG00000086515	Erich2os	antisense	0	3	0	0	1	0	0	0	0	0	1	0
ENSMUSG00000039879	Heca	protein_coding	439	318	365	496	361	329	455	327	366	490	371	419
ENSMUSG00000080962	Gm11453	processed_pseudogene	3	4	4	4	7	9	3	6	7	3	5	6
ENSMUSG00000058248	Kcnh1	protein_coding	1	1	2	1	3	3	0	0	0	0	5	1
ENSMUSG00000100078	Gm6170	processed_pseudogene	9	6	0	10	9	1	9	5	1	12	12	1
ENSMUSG00000045438	Cox19	protein_coding	143	150	206	144	167	192	135	164	144	128	162	171
ENSMUSG00000035559	Mpv17l2	protein_coding	174	201	257	181	184	238	194	204	279	175	178	264
ENSMUSG00000109946	Brd3os	protein_coding	11	4	35	11	9	29	14	8	39	15	3	40
ENSMUSG00000028062	Lamtor2	protein_coding	205	253	228	213	220	228	222	238	225	212	196	187
ENSMUSG00000030830	Itgal	protein_coding	757	4796	1108	991	4229	1433	1031	4534	1522	855	3524	1136
ENSMUSG00000066892	Fbxl12	protein_coding	142	128	279	148	126	168	150	138	219	139	135	298
ENSMUSG00000041782	Lad1	protein_coding	0	257	0	0	257	0	0	245	0	0	311	1
ENSMUSG00000107462	Gm7384	processed_pseudogene	1	1	0	3	2	2	2	3	0	0	2	1
ENSMUSG00000005362	Crbn	protein_coding	382	504	441	403	572	425	360	532	445	379	512	435
ENSMUSG00000078861	Zfp931	protein_coding	77	21	105	66	31	90	56	24	92	76	33	115
ENSMUSG00000004319	Clcn3	protein_coding	645	565	644	728	599	632	660	629	708	660	644	723
ENSMUSG00000053173	Rpl18-ps2	processed_pseudogene	11	9	8	10	7	4	14	10	3	10	10	5
ENSMUSG00000065541	Mir24-2	miRNA	2	6	2	5	2	2	1	1	2	3	0	0
ENSMUSG00000097675	1700101I11Rik	processed_transcript	50	28	20	56	28	16	48	31	24	45	25	29
ENSMUSG00000071757	Zhx2	protein_coding	172	185	299	180	210	191	178	178	250	155	243	298
ENSMUSG00000112433	Gm30122	lincRNA	4	4	4	3	6	0	2	9	2	4	6	4
ENSMUSG00000110715	Gm5131	processed_pseudogene	2	0	5	1	1	0	4	3	4	2	2	1
ENSMUSG00000107019	Gm43682	TEC	32	4	2	27	16	3	34	13	3	33	13	5
ENSMUSG00000059554	Ccdc28a	protein_coding	106	65	130	98	61	130	123	67	114	107	70	130
ENSMUSG00000023092	Fhl1	protein_coding	8	6	2	3	6	0	8	0	0	11	5	0
ENSMUSG00000047881	Rell1	protein_coding	411	104	281	457	108	270	438	122	254	424	129	310
ENSMUSG00000031262	Cenpi	protein_coding	47	32	35	58	24	34	52	24	36	45	35	36
ENSMUSG00000087624	9230111E07Rik	lincRNA	4	0	5	2	2	2	3	0	4	4	1	1
ENSMUSG00000103897	Pcdhga8	protein_coding	0	0	1	0	1	0	0	0	1	0	1	1
ENSMUSG00000067870	Rpl31-ps8	processed_pseudogene	8	9	5	6	6	3	8	4	4	5	3	5
ENSMUSG00000068762	Gstm6	protein_coding	1	0	0	0	0	0	0	0	0	0	1	1
ENSMUSG00000034863	Ano8	protein_coding	236	212	200	221	190	174	220	209	199	219	232	205
ENSMUSG00000020897	Aurkb	protein_coding	53	7	59	47	14	32	70	17	53	57	19	65
ENSMUSG00000085956	4930481B07Rik	processed_transcript	0	1	17	0	1	5	0	3	6	3	1	12
ENSMUSG00000081052	Gm6305	processed_pseudogene	2	0	0	0	0	0	1	0	0	0	1	1
ENSMUSG00000046441	Cmtr2	protein_coding	168	112	157	190	125	181	192	125	172	179	147	167
ENSMUSG00000031290	Lrch2	protein_coding	3	0	0	1	1	1	0	0	1	2	2	0
ENSMUSG00000094212	Trav14-3	TR_V_gene	2	0	0	7	0	0	3	0	0	3	0	1
ENSMUSG00000092051	Gm17229	transcribed_processed_pseudogene	1	4	5	2	1	1	1	1	8	3	3	3
ENSMUSG00000023044	Csad	protein_coding	213	90	60	174	97	45	199	82	81	198	113	61
ENSMUSG00000020601	Trib2	protein_coding	4	0	0	1	1	1	0	0	0	2	1	1
ENSMUSG00000024191	Bnip1	protein_coding	147	190	178	135	168	172	160	175	168	144	178	185
ENSMUSG00000046747	Gm9812	pseudogene	2	3	1	3	3	0	2	0	2	4	5	4
ENSMUSG00000034135	Sik3	protein_coding	588	897	634	651	991	607	574	980	626	608	996	693
ENSMUSG00000029060	Mib2	protein_coding	444	223	620	407	250	425	446	286	591	417	284	601
ENSMUSG00000035561	Aldh1b1	protein_coding	309	1064	502	302	963	509	334	1044	546	302	880	474
ENSMUSG00000085566	A730017L22Rik	processed_transcript	102	22	40	124	41	55	131	39	40	117	52	49
ENSMUSG00000028838	Extl1	protein_coding	0	1	6	1	0	0	0	1	2	2	0	4
ENSMUSG00000065440	Mirlet7g	miRNA	0	0	0	0	0	0	0	0	0	0	0	0
ENSMUSG00000040339	Fam102b	protein_coding	692	3227	909	716	2960	845	757	2846	991	753	2426	987
ENSMUSG00000006463	Zdhhc24	protein_coding	213	165	316	211	169	340	207	149	310	198	165	309
ENSMUSG00000049878	Rlf	protein_coding	432	460	621	485	442	504	411	470	568	426	481	686
ENSMUSG00000028121	Bcar3	protein_coding	442	187	512	406	226	580	373	225	472	358	254	496
ENSMUSG00000097414	B130046B21Rik	antisense	9	3	16	3	0	11	8	5	4	8	1	10
ENSMUSG00000035268	Pkig	protein_coding	190	141	314	179	132	329	215	155	327	206	153	294
ENSMUSG00000020321	Mdh1	protein_coding	576	559	564	600	514	591	571	520	574	559	481	508
ENSMUSG00000035967	Ints6l	protein_coding	377	103	256	394	99	198	294	131	267	348	133	262
ENSMUSG00000037029	Zfp146	protein_coding	315	304	435	304	283	398	304	263	415	320	265	433
ENSMUSG00000098905	Zfp953	protein_coding	133	76	97	160	62	100	139	80	118	140	96	112
ENSMUSG00000029384	2010109A12Rik	protein_coding	2	0	1	1	0	1	3	1	0	2	2	1
ENSMUSG00000097628	Gm2383	processed_pseudogene	2	3	5	1	3	1	1	1	3	3	3	1
ENSMUSG00000041303	Gtf3c3	protein_coding	333	319	362	358	342	353	346	299	386	324	320	418
ENSMUSG00000036615	Rfxap	protein_coding	157	126	161	145	124	136	184	143	127	157	125	147
ENSMUSG00000020251	Glt8d2	protein_coding	1	0	1	2	1	1	1	0	2	2	0	0
ENSMUSG00000070282	3000002C10Rik	transcribed_processed_pseudogene	12	9	10	7	7	10	6	8	15	11	8	10
ENSMUSG00000080966	Gm6263	processed_pseudogene	8	4	3	8	7	5	9	6	3	4	5	3
ENSMUSG00000046721	Rpl14-ps1	processed_pseudogene	61	76	42	56	75	34	65	67	41	67	64	37
ENSMUSG00000025779	Ly96	protein_coding	139	166	109	139	159	147	139	147	99	139	130	109
ENSMUSG00000022420	Dnal4	protein_coding	227	203	263	210	209	217	230	256	251	235	244	199
ENSMUSG00000038822	Hace1	protein_coding	219	157	167	208	157	177	207	135	174	223	188	200
ENSMUSG00000031985	Gnpat	protein_coding	482	357	517	500	372	484	501	362	491	508	393	496
ENSMUSG00000024982	Zdhhc6	protein_coding	405	463	437	428	468	436	419	432	467	406	418	435
ENSMUSG00000045349	Sh2d5	protein_coding	1	3	3	1	1	1	1	6	3	1	5	3
ENSMUSG00000026641	Usf1	protein_coding	310	313	378	287	297	359	333	331	374	318	314	361
ENSMUSG00000033182	Kbtbd12	protein_coding	29	29	20	23	10	22	23	15	18	29	17	17
ENSMUSG00000113701	B230303A05Rik	transcribed_processed_pseudogene	0	116	40	0	132	26	0	103	32	0	121	50
ENSMUSG00000065420	Mir142b	miRNA	2	0	1	2	1	1	2	0	0	2	1	1
ENSMUSG00000029507	Pus1	protein_coding	191	168	288	176	175	253	222	160	277	198	184	243
ENSMUSG00000038126	Mphosph9	protein_coding	92	50	149	86	44	95	97	27	109	92	59	149
ENSMUSG00000030847	Bag3	protein_coding	786	668	499	752	597	433	787	684	446	791	633	506
ENSMUSG00000087352	Gm12999	antisense	13	13	12	11	3	7	18	17	13	18	6	8
ENSMUSG00000008734	Gprc5b	protein_coding	328	59	288	339	71	122	284	48	221	289	54	368
ENSMUSG00000115148	Gm49125	TEC	42	37	4	58	38	13	45	39	25	43	26	12
ENSMUSG00000038383	Pigu	protein_coding	319	348	388	322	345	456	295	321	430	331	345	378
ENSMUSG00000055030	Sprr2e	protein_coding	0	4	0	0	1	0	0	0	0	0	1	0
ENSMUSG00000108873	Gm44609	processed_pseudogene	4	3	4	3	5	5	4	6	2	6	6	2
ENSMUSG00000044645	Gm7334	processed_pseudogene	2	1	6	1	2	5	0	3	4	1	2	5
ENSMUSG00000074793	Hspa12b	protein_coding	0	0	0	0	1	0	0	0	0	1	1	1
ENSMUSG00000053332	Gas5	processed_transcript	255	281	200	253	226	203	236	259	211	266	233	200
ENSMUSG00000020553	Pctp	protein_coding	431	203	394	447	231	431	450	186	380	423	232	362
ENSMUSG00000002660	Clpp	protein_coding	158	132	281	136	112	277	149	120	275	156	130	266
ENSMUSG00000031997	Trpc6	protein_coding	0	1	0	0	1	0	1	0	0	0	2	0
ENSMUSG00000005514	Por	protein_coding	948	950	1047	1005	955	1292	957	942	1133	951	834	1013
ENSMUSG00000063576	Klhdc3	protein_coding	460	526	421	478	487	445	479	487	443	446	475	418
ENSMUSG00000041895	Wipi1	protein_coding	316	178	498	277	180	401	343	193	463	297	189	476
ENSMUSG00000086529	Acss2os	antisense	1	0	1	0	0	1	0	1	0	0	1	1
ENSMUSG00000051730	Mettl5	protein_coding	82	78	130	100	71	113	71	73	114	76	66	128
ENSMUSG00000036986	Pml	protein_coding	408	1966	838	429	1927	916	428	1868	857	418	1647	825
ENSMUSG00000026707	Nsun6	protein_coding	93	69	130	96	112	105	100	82	121	87	91	126
ENSMUSG00000049414	Gm5417	processed_pseudogene	2	0	2	1	1	2	1	1	0	0	1	1
ENSMUSG00000085408	C530005A16Rik	processed_transcript	12	9	12	6	10	10	4	9	10	17	12	13
ENSMUSG00000092416	Zfp141	protein_coding	154	72	179	150	80	154	133	75	178	156	97	183
ENSMUSG00000036473	Tbc1d24	protein_coding	386	210	428	435	270	493	427	265	503	442	313	489
ENSMUSG00000018570	2810408A11Rik	protein_coding	3	0	1	0	0	1	2	0	4	0	1	1
ENSMUSG00000118140	Gm4949	processed_pseudogene	1	0	1	1	0	0	1	0	1	1	1	1
ENSMUSG00000038816	Ctnnal1	protein_coding	9	10	7	5	10	1	12	5	5	12	5	6
ENSMUSG00000044145	1810024B03Rik	protein_coding	38	24	33	25	10	24	31	14	30	22	16	33
ENSMUSG00000089716	Gm6264	transcribed_unprocessed_pseudogene	0	0	0	1	1	0	0	3	1	2	1	1
ENSMUSG00000083325	Gm14121	transcribed_processed_pseudogene	7	1	7	7	2	8	4	8	3	5	4	10
ENSMUSG00000058729	Lin9	protein_coding	144	122	112	135	150	73	128	124	101	136	141	114
ENSMUSG00000066510	Ankdd1a	protein_coding	35	12	19	33	10	0	30	22	11	36	22	22
ENSMUSG00000090069	E430024P14Rik	antisense	4	7	3	1	8	1	3	5	6	2	12	4
ENSMUSG00000100680	1810044D09Rik	lincRNA	12	7	24	16	7	29	19	4	24	15	7	24
ENSMUSG00000105774	Gm43006	TEC	2	0	0	0	0	1	0	0	0	0	0	0
ENSMUSG00000025782	Taf3	protein_coding	223	159	338	219	187	306	216	174	295	210	198	339
ENSMUSG00000079017	Ifi27l2a	protein_coding	53	276	167	50	240	179	63	241	175	47	209	159
ENSMUSG00000039057	Myo16	protein_coding	1	4	3	3	2	5	3	4	4	2	10	7
ENSMUSG00000030584	Dpf1	protein_coding	3	6	16	7	7	12	6	10	7	6	5	10
ENSMUSG00000053963	Stum	protein_coding	95	121	12	86	119	4	121	138	15	129	148	29
ENSMUSG00000096953	Gm26571	antisense	4	0	3	3	1	3	3	1	1	4	4	3
ENSMUSG00000117431	8430430B14Rik	lincRNA	0	1	0	0	8	0	0	9	0	0	5	0
ENSMUSG00000078630	Tomt	protein_coding	23	13	7	14	20	12	14	18	9	10	27	8
ENSMUSG00000034612	Chst11	protein_coding	1227	1098	832	1458	1181	1160	1347	1000	787	1399	1194	931
ENSMUSG00000028318	Polr1e	protein_coding	68	49	122	66	42	128	79	63	115	91	56	111
ENSMUSG00000116697	Gm49694	lincRNA	0	0	2	1	0	1	1	0	3	1	0	2
ENSMUSG00000032601	Prkar2a	protein_coding	701	576	574	721	593	533	678	630	519	710	681	657
ENSMUSG00000038530	Rgs4	protein_coding	2	0	0	1	1	1	1	0	0	0	0	1
ENSMUSG00000107257	Gm43028	processed_pseudogene	2	1	0	5	3	0	2	1	0	3	3	2
ENSMUSG00000087266	Gm15991	antisense	5	0	1	9	1	3	8	1	7	10	0	7
ENSMUSG00000101599	Gm20342	lincRNA	35	7	17	35	13	27	19	8	24	36	14	21
ENSMUSG00000030341	Tnfrsf1a	protein_coding	759	1501	784	812	1341	898	806	1359	842	798	1115	723
ENSMUSG00000000555	Itga5	protein_coding	1168	3189	1617	1326	2834	2070	1279	3017	1852	1230	2478	1588
ENSMUSG00000032370	Lactb	protein_coding	352	306	320	353	322	280	354	285	315	352	310	336
ENSMUSG00000028743	Akr7a5	protein_coding	175	62	182	163	77	149	201	75	161	179	84	162
ENSMUSG00000037348	Paqr7	protein_coding	488	291	297	478	284	364	539	326	303	516	328	264
ENSMUSG00000036552	Ermard	protein_coding	200	112	243	160	104	172	201	107	215	206	118	219
ENSMUSG00000020275	Rel	protein_coding	594	1467	476	757	1643	472	639	1528	531	690	1449	541
ENSMUSG00000054381	Zfp747	protein_coding	97	57	78	86	56	71	100	58	65	102	72	81
ENSMUSG00000078592	Gm4609	processed_pseudogene	8	6	3	6	8	2	3	8	3	7	9	5
ENSMUSG00000021112	Mpp5	protein_coding	484	332	553	486	352	421	387	310	426	451	333	616
ENSMUSG00000028873	Cdca8	protein_coding	101	22	115	112	17	90	128	22	105	115	33	99
ENSMUSG00000005470	Asf1b	protein_coding	104	29	59	90	26	57	113	23	71	104	30	57
ENSMUSG00000048856	Slc25a47	protein_coding	6	21	3	6	3	2	5	12	6	8	10	7
ENSMUSG00000037364	Srrt	protein_coding	706	919	470	638	821	559	652	827	487	630	808	363
ENSMUSG00000047150	1700001C19Rik	protein_coding	0	1	3	1	1	1	1	0	4	2	2	4
ENSMUSG00000024270	Slc39a6	protein_coding	571	459	482	633	535	502	570	452	486	633	513	516
ENSMUSG00000046186	Cd109	protein_coding	174	76	485	200	83	396	216	63	437	178	76	625
ENSMUSG00000018919	Tm4sf5	protein_coding	8	31	26	9	24	16	9	30	28	8	26	27
ENSMUSG00000011751	Sptbn4	protein_coding	12	9	14	8	7	4	8	9	7	12	8	14
ENSMUSG00000037400	Atp11b	protein_coding	639	1304	936	747	1368	874	647	1308	1030	699	1194	1110
ENSMUSG00000025871	4833439L19Rik	protein_coding	556	731	574	550	724	530	574	715	598	579	677	587
ENSMUSG00000082861	Gm11362	processed_pseudogene	1	1	1	0	1	2	0	0	0	1	1	1
ENSMUSG00000114771	Gm49064	lincRNA	7	3	2	1	2	4	3	5	3	3	2	2
ENSMUSG00000022324	Matn2	protein_coding	8	1	2	6	1	0	5	0	1	5	5	0
ENSMUSG00000101061	Platr1	lincRNA	1	0	0	1	2	3	1	0	0	1	1	0
ENSMUSG00000085165	Gm12089	antisense	7	1	1	2	3	1	3	8	0	5	6	0
ENSMUSG00000018765	Fxr2	protein_coding	585	723	615	588	665	568	598	755	613	637	702	640
ENSMUSG00000026317	Cln8	protein_coding	1615	1728	1376	1711	1657	1382	1624	1679	1327	1661	1521	1386
ENSMUSG00000070705	Eid2b	protein_coding	57	35	84	44	28	36	58	35	81	59	38	92
ENSMUSG00000046610	Oacyl	protein_coding	4	0	0	4	2	1	4	0	0	5	6	1
ENSMUSG00000037773	Pced1a	protein_coding	255	163	248	236	171	194	227	182	251	221	201	246
ENSMUSG00000024193	Phf1	protein_coding	244	140	313	198	129	196	220	146	278	210	131	295
ENSMUSG00000034724	Cnot6l	protein_coding	1194	850	1022	1367	906	977	1253	892	1043	1317	937	1147
ENSMUSG00000083083	Gm15382	processed_pseudogene	2	15	6	1	12	3	1	6	6	1	9	6
ENSMUSG00000073405	H2-T-ps	unprocessed_pseudogene	13	35	248	19	43	144	17	52	217	17	34	249
ENSMUSG00000064202	4430402I18Rik	protein_coding	2	0	2	7	0	3	3	0	3	3	1	5
ENSMUSG00000026254	Eif4e2	protein_coding	706	953	517	691	880	552	735	886	548	680	835	494
ENSMUSG00000049764	Zfp280b	protein_coding	138	100	152	133	96	152	138	131	153	146	105	188
ENSMUSG00000021302	Ggps1	protein_coding	330	371	430	314	358	434	286	371	432	323	383	426
ENSMUSG00000114551	Gm6035	processed_pseudogene	2	1	1	0	2	2	5	1	3	3	1	1
ENSMUSG00000097261	4930532G15Rik	lincRNA	3	1	1	1	1	0	2	0	1	2	3	1
ENSMUSG00000021327	Zkscan3	protein_coding	470	437	384	547	448	395	437	424	396	500	408	414
ENSMUSG00000039384	Dusp10	protein_coding	37	94	112	53	80	99	54	73	73	40	103	115
ENSMUSG00000098196	Gm26964	lincRNA	7	1	4	3	0	0	1	1	0	1	1	0
ENSMUSG00000086680	Gm11592	antisense	2	1	7	1	0	0	2	3	1	0	1	5
ENSMUSG00000058388	Phtf1	protein_coding	284	182	281	295	164	249	299	171	311	283	194	304
ENSMUSG00000116836	Gm49727	TEC	6	3	10	6	1	8	3	0	7	2	0	13
ENSMUSG00000052131	Akr1b7	protein_coding	2	3	4	0	0	1	1	3	1	1	1	5
ENSMUSG00000104897	Gm43203	TEC	2	1	1	3	3	3	1	3	1	2	2	1
ENSMUSG00000037965	Zc3h7a	protein_coding	904	1822	899	855	1617	925	764	1531	880	844	1335	900
ENSMUSG00000019471	Cdc37	protein_coding	689	1003	583	736	926	569	731	960	605	704	852	607
ENSMUSG00000059891	Tsks	protein_coding	0	0	0	0	1	0	0	0	0	1	0	0
ENSMUSG00000023991	Foxp4	protein_coding	266	953	341	234	857	303	261	921	309	243	902	333
ENSMUSG00000064917	Gm22574	TEC	2	0	1	1	1	2	2	0	2	4	1	1
ENSMUSG00000042111	Ccdc115	protein_coding	271	244	276	257	205	277	265	255	276	244	230	245
ENSMUSG00000030243	Recql	protein_coding	287	187	189	290	197	213	293	205	218	304	216	210
ENSMUSG00000034538	Zfp418	protein_coding	33	7	38	27	27	38	24	26	36	32	23	45
ENSMUSG00000036882	Arhgap33	protein_coding	4	1	8	5	1	2	3	1	3	5	0	4
ENSMUSG00000098813	Gm27326	snoRNA	2	1	1	3	1	1	1	1	3	3	3	1
ENSMUSG00000063632	Sox11	protein_coding	2	6	1	1	9	3	0	1	0	3	3	2
ENSMUSG00000030703	Gdpd3	protein_coding	33	13	33	30	14	35	32	17	43	34	16	18
ENSMUSG00000017485	Top2b	protein_coding	813	659	800	931	697	785	815	687	831	833	691	852
ENSMUSG00000095325	Zfp870	protein_coding	91	49	101	86	57	98	87	57	93	92	44	103
ENSMUSG00000028678	Kif2c	protein_coding	37	1	2	35	2	4	43	0	2	45	2	2
ENSMUSG00000051149	Adnp	protein_coding	19	13	12	19	22	27	22	17	16	23	24	19
ENSMUSG00000079283	2310009B15Rik	protein_coding	50	44	36	30	51	28	42	37	25	40	35	36
ENSMUSG00000037235	Mxd4	protein_coding	1020	91	229	1133	86	191	1132	108	252	1174	121	249
ENSMUSG00000110443	Gm39197	processed_pseudogene	2	3	1	3	2	1	3	1	2	2	5	2
ENSMUSG00000000384	Tbrg4	protein_coding	345	498	444	299	447	430	320	414	382	342	470	407
ENSMUSG00000118229	Lncbate10	lincRNA	0	0	1	1	0	0	0	0	2	0	0	0
ENSMUSG00000071866	Ppia	protein_coding	219	316	156	231	276	206	209	278	187	219	248	153
ENSMUSG00000026879	Gsn	protein_coding	1292	995	1058	1429	999	1172	1330	1037	1189	1423	902	1023
ENSMUSG00000034957	Cebpa	protein_coding	997	744	1114	998	665	1217	1084	763	1131	1081	759	1032
ENSMUSG00000117634	Gm50069	antisense	7	13	7	4	16	7	3	18	9	3	16	10
ENSMUSG00000055839	Elob	protein_coding	153	221	172	164	190	191	158	200	184	154	178	167
ENSMUSG00000024975	Pdcd4	protein_coding	344	29	185	316	37	148	317	40	155	323	36	172
ENSMUSG00000113841	Gm48701	TEC	6	4	2	7	5	1	1	3	6	3	3	4
ENSMUSG00000032591	Mst1	protein_coding	6	3	8	4	3	3	4	0	3	5	6	8
ENSMUSG00000078435	AU041133	protein_coding	65	25	56	41	34	57	32	26	56	57	28	53
ENSMUSG00000048379	Socs4	protein_coding	635	609	693	716	631	715	593	535	726	637	584	827
ENSMUSG00000034041	Lyl1	protein_coding	321	29	81	252	35	106	255	32	64	229	34	63
ENSMUSG00000065444	Mir27a	miRNA	5	3	1	4	5	1	5	5	1	5	11	0
ENSMUSG00000073758	Sh3d21	protein_coding	4	4	23	4	10	20	4	8	24	3	11	18
ENSMUSG00000033900	Map9	protein_coding	7	9	12	1	5	12	3	3	10	5	2	10
ENSMUSG00000060284	Sp7	protein_coding	2	0	1	3	0	1	0	0	1	1	1	1
ENSMUSG00000066979	Bub3	protein_coding	446	551	341	445	494	323	451	490	334	460	481	330
ENSMUSG00000074004	B3gnt6	protein_coding	7	6	10	7	6	3	8	5	4	5	5	13
ENSMUSG00000081729	Hspa9-ps1	processed_pseudogene	5	6	9	6	6	14	7	8	7	3	8	7
ENSMUSG00000113469	Gm7065	processed_pseudogene	1	0	0	3	0	0	3	3	0	2	2	1
ENSMUSG00000021036	Sptlc2	protein_coding	972	1379	835	1066	1370	933	1021	1357	869	1001	1278	823
ENSMUSG00000020641	Rsad2	protein_coding	147	4027	1606	171	3613	2384	158	3539	1764	136	2749	1471
ENSMUSG00000060935	Tmem263	protein_coding	109	50	140	87	54	89	90	46	105	106	70	138
ENSMUSG00000110386	Gm42031	lincRNA	68	21	19	36	10	17	40	10	12	70	32	21
ENSMUSG00000002797	Ggct	protein_coding	54	501	166	58	496	141	48	506	153	59	459	164
ENSMUSG00000044149	Nkrf	protein_coding	120	79	83	109	89	105	111	72	87	112	93	113
ENSMUSG00000014075	Tctex1d2	protein_coding	152	97	210	140	90	200	152	85	199	145	114	214
ENSMUSG00000002661	Alkbh7	protein_coding	99	71	120	92	75	93	104	94	102	104	92	118
ENSMUSG00000026856	Dolpp1	protein_coding	260	225	285	262	232	244	289	201	264	277	232	262
ENSMUSG00000081049	Rps24-ps3	processed_pseudogene	19	24	12	12	17	12	14	18	13	15	12	11
ENSMUSG00000059674	Cdh24	protein_coding	3	12	7	2	10	4	4	6	1	3	11	10
ENSMUSG00000029387	Gtf2h3	protein_coding	177	193	210	163	208	194	160	209	193	156	234	192
ENSMUSG00000053746	Ptrh1	protein_coding	147	81	136	112	64	137	142	97	146	147	81	134
ENSMUSG00000006398	Cdc20	protein_coding	50	1	12	39	1	15	61	3	9	56	2	14
ENSMUSG00000024927	Rela	protein_coding	652	1285	654	658	1088	660	701	1175	626	691	1038	616
ENSMUSG00000030062	Rpn1	protein_coding	934	973	1008	1008	830	1095	996	928	1075	1025	835	954
ENSMUSG00000021090	Lrrc9	protein_coding	3	0	11	6	1	17	3	3	10	4	2	8
ENSMUSG00000081285	Gm18859	processed_pseudogene	5	13	9	6	14	14	8	13	9	6	16	16
ENSMUSG00000101955	Gm29376	unprocessed_pseudogene	0	0	0	0	0	0	0	0	0	0	0	0
ENSMUSG00000022684	Bfar	protein_coding	501	1245	650	488	1138	549	471	1087	608	460	958	581
ENSMUSG00000097644	Gm26862	sense_overlapping	2	0	1	0	0	0	1	1	2	1	0	0
ENSMUSG00000082988	Gm5903	processed_pseudogene	4	4	2	4	7	4	4	5	9	11	5	4
ENSMUSG00000042709	Atpaf2	protein_coding	222	234	385	203	223	394	226	219	372	208	226	345
ENSMUSG00000028962	Slc4a2	protein_coding	659	800	250	710	842	285	719	861	239	698	887	217
ENSMUSG00000089714	Gm16092	lincRNA	4	0	2	2	0	1	1	3	0	2	1	2
ENSMUSG00000074733	Zfp950	protein_coding	265	176	205	283	168	230	193	162	229	243	144	178
ENSMUSG00000109933	Gm7600	processed_pseudogene	2	3	1	2	2	0	0	0	0	0	1	1
ENSMUSG00000029007	Agtrap	protein_coding	838	2070	939	831	1872	1106	926	1935	1066	857	1665	808
ENSMUSG00000078878	Gm14305	protein_coding	23	10	23	15	13	23	11	12	22	19	9	25
ENSMUSG00000020623	Map2k6	protein_coding	25	0	15	27	0	24	33	0	13	21	3	7
ENSMUSG00000056492	Adgrf5	protein_coding	1	7	5	5	10	5	4	9	1	9	12	5
ENSMUSG00000054752	Fsd1l	protein_coding	79	69	35	80	72	33	103	77	38	80	87	38
ENSMUSG00000044617	Zbtb39	protein_coding	203	201	175	219	185	192	204	192	212	227	221	207
ENSMUSG00000030966	Trim21	protein_coding	258	845	341	221	829	449	223	782	371	241	747	322
ENSMUSG00000056851	Pcbp2	protein_coding	1039	1522	909	1067	1273	961	1005	1313	923	1034	1131	870
ENSMUSG00000040978	Gm11992	protein_coding	3	18	7	1	12	19	2	15	14	2	24	11
ENSMUSG00000027163	Commd9	protein_coding	180	244	283	146	191	289	187	218	265	180	269	228
ENSMUSG00000110773	Gm39326	antisense	4	3	1	1	2	0	2	8	0	1	6	1
ENSMUSG00000029130	Rnf32	protein_coding	1	0	3	0	0	0	0	1	1	0	1	3
ENSMUSG00000046908	Ltb4r1	protein_coding	19	16	147	19	8	84	24	12	142	20	13	131
ENSMUSG00000098046	Gm8254	processed_pseudogene	1	0	0	1	3	0	1	3	0	0	3	0
ENSMUSG00000002728	Naa20	protein_coding	321	432	303	346	374	313	328	397	284	326	352	276
ENSMUSG00000052681	Rap1b	protein_coding	1032	1879	1033	1099	1653	1221	989	1623	1071	1033	1309	922
ENSMUSG00000024487	Yipf5	protein_coding	406	465	509	408	429	510	388	461	497	420	439	495
ENSMUSG00000023911	Flywch2	protein_coding	21	9	53	16	2	59	22	5	36	26	9	45
ENSMUSG00000082809	Gm14150	processed_pseudogene	1	1	0	1	1	0	1	0	0	3	3	1
ENSMUSG00000038665	Dgki	protein_coding	5	1	28	7	3	17	7	4	19	13	3	39
ENSMUSG00000027843	Ptpn22	protein_coding	189	43	87	198	43	86	194	44	92	188	51	70
ENSMUSG00000002222	Rmnd5a	protein_coding	1115	618	814	1229	640	699	1248	595	870	1246	720	873
ENSMUSG00000042632	Pla2g6	protein_coding	176	82	286	164	89	219	163	81	214	182	98	287
ENSMUSG00000025937	Lactb2	protein_coding	337	231	249	378	286	255	332	241	239	350	296	268
ENSMUSG00000025078	Nhlrc2	protein_coding	434	396	362	493	424	355	483	463	411	492	441	397
ENSMUSG00000035203	Epn1	protein_coding	801	753	827	794	670	732	819	782	807	809	706	793
ENSMUSG00000027327	1700037H04Rik	protein_coding	213	150	305	204	152	282	242	146	281	213	156	284
ENSMUSG00000073130	Gm1141	protein_coding	0	0	2	0	2	0	0	0	0	0	2	0
ENSMUSG00000033047	Eif3l	protein_coding	682	806	621	739	782	647	700	809	630	707	716	578
ENSMUSG00000020290	Xpo1	protein_coding	892	1439	1120	952	1436	1097	899	1369	1101	895	1219	1145
ENSMUSG00000115405	Gm41307	lincRNA	2	0	5	1	0	2	2	1	3	2	0	5
ENSMUSG00000033590	Myo5c	protein_coding	1	1	2	0	2	4	1	0	1	1	1	2
ENSMUSG00000108536	Gm45059	TEC	4	0	0	4	2	0	2	4	1	0	0	0
ENSMUSG00000107352	Gm43660	lincRNA	2	0	0	3	0	0	1	0	0	2	1	1
ENSMUSG00000030763	Lcmt1	protein_coding	210	147	241	181	164	184	235	164	227	201	162	231
ENSMUSG00000048007	Timm8a1	protein_coding	9	12	19	6	6	12	14	10	11	10	13	19
ENSMUSG00000042203	Tbc1d22b	protein_coding	264	421	324	275	449	321	296	425	328	273	433	342
ENSMUSG00000053198	Prx	protein_coding	8	16	9	9	12	10	4	14	10	10	16	10
ENSMUSG00000030541	Idh2	protein_coding	415	198	442	417	191	420	455	216	478	446	251	452
ENSMUSG00000028184	Adgrl2	protein_coding	560	106	420	609	145	561	635	162	618	618	150	513
ENSMUSG00000027195	Hsd17b12	protein_coding	584	1069	526	643	937	635	601	894	573	612	799	527
ENSMUSG00000053113	Socs3	protein_coding	23	1467	403	16	1407	370	25	1398	441	30	1158	409
ENSMUSG00000004788	Eif2b2	protein_coding	246	229	347	229	250	338	280	280	340	280	281	330
ENSMUSG00000025648	Pfkfb4	protein_coding	552	397	520	518	364	494	572	421	484	551	416	537
ENSMUSG00000109401	Cpeb1os1	TEC	4	0	2	3	2	2	3	0	3	0	0	4
ENSMUSG00000050270	Tmem220	protein_coding	98	97	152	96	111	125	89	120	131	108	95	119
ENSMUSG00000096210	H1f0	protein_coding	272	287	421	262	259	398	302	269	408	273	260	434
ENSMUSG00000045248	Med26	protein_coding	144	110	163	146	99	126	147	107	132	128	115	147
ENSMUSG00000069379	Gm4950	processed_pseudogene	5	1	3	1	3	1	3	5	0	2	3	2
ENSMUSG00000113647	Gm47210	bidirectional_promoter_lncRNA	0	0	2	0	0	1	1	1	2	0	0	1
ENSMUSG00000033460	Armcx1	protein_coding	20	18	86	22	12	86	22	19	92	20	16	92
ENSMUSG00000060703	Cd302	protein_coding	345	606	340	350	490	399	359	484	402	358	437	307
ENSMUSG00000031590	Frg1	protein_coding	238	256	231	236	238	241	236	246	226	232	201	228
ENSMUSG00000020594	Pum2	protein_coding	1566	1885	1281	1732	1886	1433	1546	1806	1362	1630	1686	1343
ENSMUSG00000023262	Acy1	protein_coding	18	18	27	20	16	36	20	30	19	20	28	20
ENSMUSG00000082062	Ftl2-ps	processed_pseudogene	9	9	15	10	8	7	12	8	13	10	5	13
ENSMUSG00000059540	Tcea2	protein_coding	22	10	62	25	9	36	35	8	53	26	8	55
ENSMUSG00000089931	Gm8459	processed_pseudogene	4	0	9	5	0	10	6	5	17	3	1	10
ENSMUSG00000022201	Zfr	protein_coding	900	1073	836	941	1153	884	854	1047	802	900	991	860
ENSMUSG00000047694	Yipf6	protein_coding	590	844	569	658	872	546	608	867	554	629	847	569
ENSMUSG00000042772	Smg7	protein_coding	600	1434	805	650	1407	847	626	1318	788	631	1279	835
ENSMUSG00000029097	Trmt44	protein_coding	148	99	106	121	119	111	139	125	110	109	145	117
ENSMUSG00000025352	Gdf11	protein_coding	0	6	2	1	5	1	3	4	2	3	5	1
ENSMUSG00000090077	Lime1	protein_coding	1	1	1	2	0	2	3	0	0	2	2	4
ENSMUSG00000004071	Cdip1	protein_coding	510	271	273	481	233	252	478	278	234	473	304	275
ENSMUSG00000081772	Gm13131	processed_pseudogene	1	1	2	0	0	0	1	1	1	0	1	1
ENSMUSG00000013367	Iglon5	protein_coding	1	1	6	0	5	12	1	4	1	2	5	1
ENSMUSG00000006179	Prss16	protein_coding	9	6	31	11	3	11	10	10	33	11	5	17
ENSMUSG00000029925	Tbxas1	protein_coding	1278	1420	876	1332	1323	995	1266	1395	989	1344	1242	819
ENSMUSG00000025050	Pcgf6	protein_coding	104	26	182	100	38	111	103	41	159	83	55	208
ENSMUSG00000104030	5330406M23Rik	TEC	0	0	0	1	1	0	0	1	0	1	3	2
ENSMUSG00000034220	Gpc1	protein_coding	1196	2845	1126	1239	2425	1073	1382	2757	1196	1442	2254	1143
ENSMUSG00000100108	Gm28100	lincRNA	2	1	1	1	1	1	0	9	2	0	5	3
ENSMUSG00000105161	Gm42595	lincRNA	27	18	16	19	12	14	18	18	18	22	13	17
ENSMUSG00000033102	Cdc14b	protein_coding	193	106	203	254	126	152	209	116	224	241	123	243
ENSMUSG00000058503	Fam133b	protein_coding	192	165	141	196	157	138	162	173	139	166	167	144
ENSMUSG00000109750	Hmgb1-rs17	unprocessed_pseudogene	2	0	0	1	3	0	0	0	1	1	0	0
ENSMUSG00000005899	Smpd4	protein_coding	392	359	506	397	367	522	399	345	475	389	431	445
ENSMUSG00000049327	Kmt5a	protein_coding	646	1198	806	678	1061	788	645	1080	804	651	967	779
ENSMUSG00000102243	Gm37718	TEC	0	1	0	5	2	0	0	6	1	2	2	1
ENSMUSG00000040225	Prrc2c	protein_coding	1480	2833	1414	2028	3400	1711	1800	3062	1780	1883	2991	1808
ENSMUSG00000034908	Sidt2	protein_coding	1214	1270	1258	1327	1281	1358	1333	1375	1421	1344	1270	1352
ENSMUSG00000085085	1700086P04Rik	lincRNA	2	0	12	2	6	4	3	3	5	3	5	12
ENSMUSG00000032750	Gab3	protein_coding	73	10	50	100	8	35	88	9	57	91	14	57
ENSMUSG00000020876	Snx11	protein_coding	321	523	474	306	448	534	327	486	528	335	464	433
ENSMUSG00000028524	Sgip1	protein_coding	3	0	1	3	0	0	2	0	0	1	0	0
ENSMUSG00000050763	Olfr1395	protein_coding	0	1	0	0	1	0	0	3	0	0	2	0
ENSMUSG00000055675	Kbtbd11	protein_coding	2	1	2	3	1	1	3	0	0	4	3	1
ENSMUSG00000099760	Gm28800	antisense	4	3	8	1	2	7	6	1	8	6	7	6
ENSMUSG00000029752	Asns	protein_coding	153	253	214	129	237	140	173	274	166	132	288	244
ENSMUSG00000040857	Erf	protein_coding	363	385	231	364	356	287	425	446	260	376	422	205
ENSMUSG00000079164	Tlr5	protein_coding	0	0	0	1	0	0	0	0	1	0	0	0
ENSMUSG00000028885	Smpdl3b	protein_coding	8	391	309	11	343	325	11	426	361	13	371	274
ENSMUSG00000083374	Gm11449	processed_pseudogene	2	1	0	1	2	0	1	0	0	1	1	1
ENSMUSG00000033697	Arhgap39	protein_coding	466	109	229	450	157	220	501	124	210	492	160	293
ENSMUSG00000027665	Pik3ca	protein_coding	919	835	896	997	842	935	936	858	966	983	826	983
ENSMUSG00000066442	Mthfs	protein_coding	108	44	89	93	45	82	75	58	77	82	49	92
ENSMUSG00000030223	Ptpro	protein_coding	508	229	125	551	216	171	548	249	156	534	262	124
ENSMUSG00000079012	Serpina3m	protein_coding	0	3	0	0	1	0	0	3	0	0	5	0
ENSMUSG00000075611	Gm11545	unprocessed_pseudogene	8	10	4	6	3	3	14	10	1	4	9	3
ENSMUSG00000086502	B130055M24Rik	processed_transcript	15	3	7	25	13	21	16	13	12	20	21	8
ENSMUSG00000025507	Pidd1	protein_coding	61	46	215	60	54	92	59	44	119	51	60	234
ENSMUSG00000117864	Gm19500	processed_transcript	2	0	0	0	0	0	0	1	0	0	1	0
ENSMUSG00000028911	Srsf4	protein_coding	321	363	332	265	371	250	329	338	293	323	352	295
ENSMUSG00000023009	Nckap5l	protein_coding	238	107	314	247	91	243	215	125	275	220	141	316
ENSMUSG00000118088	Gm3815	processed_pseudogene	4	1	2	2	5	5	3	0	2	2	3	0
ENSMUSG00000040254	Sema3d	protein_coding	0	3	0	0	0	0	0	0	1	0	1	0
ENSMUSG00000027460	Angpt4	protein_coding	2	0	0	0	0	0	1	0	0	3	2	0
ENSMUSG00000071724	Smpd5	protein_coding	19	10	267	12	13	220	31	28	249	15	16	252
ENSMUSG00000026941	Mamdc4	protein_coding	2	6	6	2	5	3	3	4	7	2	6	4
ENSMUSG00000070733	Fryl	protein_coding	853	978	688	1083	1283	788	990	1219	791	979	1280	819
ENSMUSG00000030987	Stim1	protein_coding	583	518	771	680	548	834	679	569	897	653	635	883
ENSMUSG00000074166	AW146154	protein_coding	94	35	110	88	35	106	80	31	112	76	41	112
ENSMUSG00000030154	Klrb1f	protein_coding	0	1	0	0	7	0	1	3	0	0	1	1
ENSMUSG00000037239	Spred3	protein_coding	48	38	130	57	57	122	32	53	126	42	38	128
ENSMUSG00000116903	Gm19522	antisense	2	0	2	0	1	2	1	1	3	1	0	3
ENSMUSG00000027479	Mapre1	protein_coding	1191	1431	890	1192	1320	844	1177	1328	891	1220	1291	910
ENSMUSG00000073274	Gm14636	processed_transcript	33	169	8	77	241	8	45	166	14	52	208	7
ENSMUSG00000105741	C79130	TEC	5	4	17	4	7	12	11	9	17	9	16	18
ENSMUSG00000056962	Jmjd6	protein_coding	207	415	328	202	333	337	202	412	308	216	340	304
ENSMUSG00000103160	C130012C08Rik	TEC	2	0	1	4	0	1	1	3	4	1	4	2
ENSMUSG00000106820	D5Ertd605e	lincRNA	2	0	0	4	0	0	0	0	1	0	2	0
ENSMUSG00000021725	Parp8	protein_coding	130	670	217	125	646	255	126	639	224	126	566	204
ENSMUSG00000036241	Ube2r2	protein_coding	585	881	579	581	766	518	570	814	557	582	692	534
ENSMUSG00000031965	Tbx20	protein_coding	2	0	0	1	0	0	3	0	0	0	1	0
ENSMUSG00000032251	Irak1bp1	protein_coding	33	10	73	39	8	56	40	8	68	29	11	86
ENSMUSG00000081544	Gm13077	processed_pseudogene	1	1	2	3	1	2	3	0	1	3	2	1
ENSMUSG00000026586	Prrx1	protein_coding	17	9	3	5	10	2	3	12	0	21	12	4
ENSMUSG00000114133	Gm20075	protein_coding	9	4	2	7	8	3	8	1	5	5	4	8
ENSMUSG00000086805	4932443L11Rik	antisense	2	0	2	3	0	4	1	1	1	0	2	7
ENSMUSG00000105514	Gm42913	TEC	2	1	2	2	1	1	2	0	1	2	1	1
ENSMUSG00000086656	Gm15701	antisense	2	10	3	3	8	2	1	18	4	2	18	1
ENSMUSG00000026819	Slc25a25	protein_coding	402	784	288	380	744	274	399	779	256	396	751	307
ENSMUSG00000040396	Abhd13	protein_coding	421	456	541	473	526	569	422	451	545	440	506	593
ENSMUSG00000031730	Dhodh	protein_coding	93	51	143	93	57	111	107	64	113	88	74	113
ENSMUSG00000029403	Cdkl2	protein_coding	246	107	149	253	143	132	250	107	137	258	126	127
ENSMUSG00000107985	Gm35037	lincRNA	3	16	1	0	15	0	0	27	2	1	16	2
ENSMUSG00000032002	Dcun1d5	protein_coding	328	387	405	356	351	418	317	323	394	339	346	397
ENSMUSG00000079492	Gm11127	protein_coding	0	1	2	1	0	2	1	1	3	2	0	4
ENSMUSG00000026249	Serpine2	protein_coding	26	26	21	15	47	23	21	22	12	35	51	36
ENSMUSG00000036875	Dna2	protein_coding	260	113	95	252	68	90	265	106	76	276	113	88
ENSMUSG00000018425	Dhx40	protein_coding	414	310	276	388	321	278	389	320	283	386	343	278
ENSMUSG00000040270	Bach2	protein_coding	43	6	17	53	2	11	49	10	19	49	10	26
ENSMUSG00000027944	Hax1	protein_coding	161	216	187	160	208	185	159	191	191	159	172	170
ENSMUSG00000049608	Gpr55	protein_coding	9	78	21	14	121	23	15	107	22	6	127	26
ENSMUSG00000040289	Hey1	protein_coding	73	6	38	74	10	43	70	5	25	67	8	50
ENSMUSG00000106961	Gm43128	TEC	2	0	2	4	1	1	2	0	2	3	0	1
ENSMUSG00000036918	Ttc7	protein_coding	915	1047	496	936	1064	576	1044	1157	579	972	1106	480
ENSMUSG00000097121	D130020L05Rik	antisense	16	10	26	16	10	33	20	6	38	19	16	34
ENSMUSG00000027184	Caprin1	protein_coding	1480	2341	1347	1642	2247	1591	1510	2136	1451	1572	1928	1348
ENSMUSG00000007594	Hapln4	protein_coding	0	1	6	2	0	3	1	3	3	0	1	7
ENSMUSG00000075327	Zbtb2	protein_coding	181	273	247	187	276	197	193	294	243	194	295	228
ENSMUSG00000030231	Plekha5	protein_coding	213	284	151	183	250	121	194	264	149	185	303	159
ENSMUSG00000031954	Cfdp1	protein_coding	300	356	323	296	347	328	304	290	295	269	297	285
ENSMUSG00000082530	Gm12168	processed_pseudogene	4	4	3	2	0	4	3	1	5	5	5	2
ENSMUSG00000007591	Tssk4	protein_coding	5	1	4	4	1	4	7	3	4	2	5	2
ENSMUSG00000118132	4833408A19Rik	bidirectional_promoter_lncRNA	11	3	12	7	6	7	11	9	14	13	13	10
ENSMUSG00000090544	Gm6576	processed_pseudogene	0	1	2	1	1	0	1	0	2	4	1	1
ENSMUSG00000031505	Naxd	protein_coding	278	281	361	297	282	333	328	290	360	298	275	370
ENSMUSG00000118582	AC157997.1	unprocessed_pseudogene	0	0	5	0	0	0	1	0	2	0	0	4
ENSMUSG00000040093	Bmf	protein_coding	190	7	199	213	9	135	268	12	223	240	14	213
ENSMUSG00000004110	Cacna1e	protein_coding	0	7	0	0	7	0	0	10	0	0	8	0
ENSMUSG00000038508	Gdf15	protein_coding	47	165	267	55	143	64	57	205	97	47	172	279
ENSMUSG00000104342	Gm36401	TEC	1	0	1	0	0	1	2	0	1	3	1	0
ENSMUSG00000043410	Hfm1	protein_coding	1	4	0	2	1	0	3	8	0	2	5	0
ENSMUSG00000031024	Denn2b	protein_coding	20	9	64	17	13	25	17	8	29	17	16	69
ENSMUSG00000003500	Impdh1	protein_coding	372	376	714	373	391	630	379	428	668	374	398	722
ENSMUSG00000029409	U90926	processed_transcript	1	66	26	1	97	15	0	76	26	1	69	15
ENSMUSG00000032551	1110059G10Rik	protein_coding	177	124	180	150	131	168	144	121	163	136	123	186
ENSMUSG00000041731	Pgm5	protein_coding	4	7	0	3	0	0	3	1	0	1	0	0
ENSMUSG00000024668	Sdhaf2	protein_coding	442	445	520	416	396	491	421	439	482	437	396	492
ENSMUSG00000081679	Gm11874	processed_pseudogene	0	3	1	1	5	1	0	5	0	1	3	1
ENSMUSG00000050730	Arhgap42	protein_coding	2	9	2	3	16	3	2	6	0	4	17	0
ENSMUSG00000036052	Dnajb5	protein_coding	195	194	141	155	166	142	207	177	136	154	203	127
ENSMUSG00000110063	Gm31045	lincRNA	1	0	0	1	0	0	3	0	0	2	0	1
ENSMUSG00000025047	Pdcd11	protein_coding	551	475	615	614	533	636	582	500	637	574	560	630
ENSMUSG00000070942	Il1rl2	protein_coding	293	197	358	323	223	473	342	198	414	345	249	378
ENSMUSG00000032112	Trappc4	protein_coding	309	468	310	314	389	318	299	417	279	327	369	278
ENSMUSG00000008140	Emc10	protein_coding	424	463	553	430	471	535	463	520	574	464	497	502
ENSMUSG00000029815	Malsu1	protein_coding	107	115	165	104	86	138	99	99	144	113	96	155
ENSMUSG00000045316	Fahd1	protein_coding	46	21	94	50	37	68	39	30	60	46	29	86
ENSMUSG00000041168	Lonp1	protein_coding	546	509	683	479	456	631	544	522	672	562	517	699
ENSMUSG00000081440	Gm12464	processed_pseudogene	0	0	0	1	1	0	1	0	0	0	1	0
ENSMUSG00000115637	Gm30970	processed_pseudogene	2	1	3	3	0	1	5	5	1	5	3	2
ENSMUSG00000025157	Zdhhc16	protein_coding	282	275	328	268	273	311	294	292	366	292	321	336
ENSMUSG00000032076	Cadm1	protein_coding	279	297	209	378	402	246	333	267	162	354	443	234
ENSMUSG00000078652	Psme3	protein_coding	710	947	785	723	886	899	681	858	778	715	781	748
ENSMUSG00000033781	Asb13	protein_coding	146	456	147	143	454	172	157	446	154	123	385	135
ENSMUSG00000026773	Pfkfb3	protein_coding	714	2247	1671	740	2162	2065	784	2153	1813	796	1818	1649
ENSMUSG00000038871	Bpgm	protein_coding	133	60	198	122	59	196	136	68	178	112	66	166
ENSMUSG00000040723	Rcsd1	protein_coding	182	243	92	199	300	104	218	277	104	192	325	77
ENSMUSG00000021903	Galnt15	protein_coding	12	3	11	16	9	10	8	5	5	5	8	13
ENSMUSG00000097999	Gm9061	processed_pseudogene	4	9	8	4	7	3	3	9	0	2	5	10
ENSMUSG00000054426	A930005H10Rik	processed_transcript	44	10	64	41	16	68	33	17	58	37	20	57
ENSMUSG00000026341	Actr3	protein_coding	901	1554	804	1022	1324	930	928	1318	829	953	1084	741
ENSMUSG00000100029	D7Ertd128e	lincRNA	4	0	5	3	2	9	4	1	3	2	0	4
ENSMUSG00000043702	Pde12	protein_coding	373	363	399	347	380	317	376	310	379	368	368	440
ENSMUSG00000085241	Snhg3	processed_transcript	62	49	64	57	56	55	53	49	57	51	52	63
ENSMUSG00000054976	Nyap2	protein_coding	9	13	5	13	31	7	5	19	2	5	21	7
ENSMUSG00000033751	Gadd45gip1	protein_coding	116	109	153	113	112	119	132	142	121	145	130	147
ENSMUSG00000077704	Snord89	snoRNA	12	12	18	12	7	17	9	12	11	14	13	17
ENSMUSG00000078783	Gm9733	protein_coding	5	1	9	1	2	2	3	0	4	2	1	4
ENSMUSG00000020650	Bcap29	protein_coding	393	400	413	450	408	475	364	384	425	424	384	423
ENSMUSG00000037887	Dusp8	protein_coding	26	50	34	22	23	9	25	39	25	26	78	28
ENSMUSG00000027430	Dtd1	protein_coding	66	141	68	60	134	68	59	125	67	56	132	86
ENSMUSG00000020485	Supt4a	protein_coding	174	190	200	181	174	198	184	165	196	178	151	179
ENSMUSG00000027405	Nop56	protein_coding	286	371	314	266	339	327	318	358	289	282	322	317
ENSMUSG00000035020	Epgn	protein_coding	0	4	0	2	0	0	1	1	0	1	1	0
ENSMUSG00000007837	Prrg2	protein_coding	205	238	228	182	209	240	221	227	239	212	213	223
ENSMUSG00000031523	Dlc1	protein_coding	22	19	29	32	33	36	14	15	14	30	31	29
ENSMUSG00000036403	Cep135	protein_coding	193	169	130	228	178	150	196	160	161	199	169	135
ENSMUSG00000018849	Wwc1	protein_coding	2	1	6	2	0	2	2	1	4	1	0	2
ENSMUSG00000073609	D2hgdh	protein_coding	154	60	133	145	50	129	178	50	124	159	62	150
ENSMUSG00000078815	Cacng6	protein_coding	0	18	0	0	16	0	0	24	0	0	26	1
ENSMUSG00000025757	Hspa4l	protein_coding	638	1056	687	677	1215	627	689	1067	725	643	1011	825
ENSMUSG00000086235	Gm16284	processed_pseudogene	2	0	2	1	0	1	0	0	1	1	1	2
ENSMUSG00000038235	F11r	protein_coding	36	99	229	33	101	198	58	90	245	37	119	231
ENSMUSG00000100160	Gm28527	processed_pseudogene	2	1	3	1	1	0	0	0	6	3	1	4
ENSMUSG00000006418	Rnf114	protein_coding	577	1442	837	573	1258	927	601	1346	845	587	1106	719
ENSMUSG00000061650	Med9	protein_coding	245	218	258	186	231	274	222	219	256	213	211	237
ENSMUSG00000107335	Gm43372	TEC	2	0	5	0	0	1	3	1	3	1	2	0
ENSMUSG00000034035	Ccdc17	protein_coding	37	21	49	30	26	36	39	26	48	35	25	45
ENSMUSG00000003531	Dgcr6	protein_coding	150	99	248	131	84	251	148	107	223	133	101	250
ENSMUSG00000046324	Ermp1	protein_coding	439	563	534	524	674	519	488	648	560	476	660	610
ENSMUSG00000086191	Zfp652os	antisense	19	12	27	18	14	17	18	15	16	19	15	23
ENSMUSG00000105950	Gm43679	TEC	5	13	1	4	22	1	4	14	0	6	21	2
ENSMUSG00000039099	Wdr93	protein_coding	1	3	97	2	0	71	2	1	81	2	0	84
ENSMUSG00000090439	Gm17455	protein_coding	0	0	2	0	1	0	3	0	0	1	0	1
ENSMUSG00000090264	Eif4ebp3	protein_coding	2	0	4	4	1	4	3	0	3	2	3	5
ENSMUSG00000099354	1700124L16Rik	antisense	0	0	2	0	0	0	0	1	2	0	2	2
ENSMUSG00000035845	Alg12	protein_coding	158	190	267	156	181	262	165	178	261	152	186	254
ENSMUSG00000043881	Kbtbd7	protein_coding	189	193	174	209	238	185	210	195	204	190	213	174
ENSMUSG00000034936	Arl4d	protein_coding	15	4	16	9	5	8	10	1	12	7	2	13
ENSMUSG00000084845	Tmem240	protein_coding	12	1	15	11	1	4	10	8	14	15	4	12
ENSMUSG00000020111	Micu1	protein_coding	418	365	489	400	342	459	442	380	456	419	375	445
ENSMUSG00000019295	Tmem129	protein_coding	267	269	332	250	236	323	276	234	353	268	286	345
ENSMUSG00000031818	Cox4i1	protein_coding	395	615	361	426	506	396	421	566	377	425	429	333
ENSMUSG00000020863	Luc7l3	protein_coding	599	835	447	614	825	478	505	756	453	566	685	470
ENSMUSG00000099375	Gm28187	lincRNA	14	1	0	28	2	5	11	4	2	19	6	3
ENSMUSG00000020178	Adora2a	protein_coding	20	491	59	17	468	38	24	496	68	25	473	65
ENSMUSG00000081578	Gm12611	processed_pseudogene	1	3	2	0	3	1	2	6	0	1	4	1
ENSMUSG00000117416	Gm5064	processed_pseudogene	4	12	8	8	13	7	6	4	8	6	11	9
ENSMUSG00000021559	Dapk1	protein_coding	1149	1732	1196	1233	1661	1049	1241	1716	1298	1248	1576	1230
ENSMUSG00000019791	Hint3	protein_coding	96	62	105	82	66	95	80	67	97	86	77	113
ENSMUSG00000044636	Csrnp2	protein_coding	137	47	106	154	61	80	143	80	91	148	85	132
ENSMUSG00000060708	Bloc1s4	protein_coding	162	188	156	128	175	134	131	164	142	149	189	148
ENSMUSG00000024424	Ttc39c	protein_coding	179	616	223	173	567	210	188	670	217	179	632	220
ENSMUSG00000087176	D230022J07Rik	processed_transcript	0	0	2	0	0	1	2	3	2	1	0	4
ENSMUSG00000060216	Arrb2	protein_coding	644	1007	819	647	834	921	634	910	907	634	792	754
ENSMUSG00000118640	AC167036.2	protein_coding	0	1	0	0	1	0	0	1	0	0	1	0
ENSMUSG00000038201	Kcna7	protein_coding	0	1	2	0	0	0	1	0	0	0	3	1
ENSMUSG00000021079	Timm9	protein_coding	130	57	151	113	82	117	108	64	134	117	86	151
ENSMUSG00000047879	Usp14	protein_coding	822	888	694	897	894	680	802	864	689	809	818	720
ENSMUSG00000036109	Mbnl3	protein_coding	2	1	2	10	5	4	3	3	2	4	3	4
ENSMUSG00000069895	Atxn1l	protein_coding	803	803	795	952	922	870	915	921	851	891	948	859
ENSMUSG00000061833	Gm6311	processed_pseudogene	2	1	2	0	2	2	1	0	5	3	2	1
ENSMUSG00000002372	Ranbp3	protein_coding	539	563	559	487	549	557	509	617	533	508	584	534
ENSMUSG00000074212	Dnajb14	protein_coding	1190	1084	633	1455	1310	600	1302	1184	750	1366	1165	796
ENSMUSG00000037580	Gch1	protein_coding	249	975	335	249	878	361	264	921	332	266	839	342
ENSMUSG00000113285	Gm36128	transcribed_processed_pseudogene	2	0	3	1	1	0	0	0	0	0	1	1
ENSMUSG00000021500	Ddx46	protein_coding	937	751	708	956	753	750	891	747	721	955	824	654
ENSMUSG00000112843	Gm46224	lincRNA	43	116	74	42	97	63	33	95	66	34	102	77
ENSMUSG00000079298	Klrb1b	protein_coding	1	12	0	1	10	0	0	13	1	1	15	1
ENSMUSG00000040502	Marchf9	protein_coding	120	47	181	91	58	123	120	57	167	123	61	201
ENSMUSG00000024985	Tcf7l2	protein_coding	263	315	226	247	358	277	236	276	234	237	334	215
ENSMUSG00000024381	Bin1	protein_coding	498	744	433	509	683	503	516	743	501	506	644	352
ENSMUSG00000073867	AA474408	TEC	2	1	1	2	5	0	3	0	0	0	2	0
ENSMUSG00000087060	Eldr	processed_transcript	4	3	1	2	6	2	2	8	1	5	4	2
ENSMUSG00000003233	Dvl3	protein_coding	352	325	407	364	332	319	345	286	350	343	331	459
ENSMUSG00000023018	Smarcd1	protein_coding	333	297	306	322	305	293	337	267	290	335	296	296
ENSMUSG00000038740	Mvb12b	protein_coding	919	360	787	884	407	774	964	396	825	948	477	797
ENSMUSG00000030752	Kdm8	protein_coding	28	29	20	32	44	39	47	22	19	37	29	22
ENSMUSG00000031012	Cask	protein_coding	402	720	309	422	718	288	424	721	363	400	720	342
ENSMUSG00000000959	Oxa1l	protein_coding	442	403	419	423	372	319	456	381	391	422	403	405
ENSMUSG00000003154	Foxj2	protein_coding	558	529	666	569	499	593	602	566	671	584	567	703
ENSMUSG00000035933	Cog5	protein_coding	560	387	442	555	421	432	527	419	451	521	435	519
ENSMUSG00000053178	Mterf1b	protein_coding	18	3	11	15	2	2	7	3	6	3	6	11
ENSMUSG00000060288	Ppih	protein_coding	83	53	59	79	64	65	81	61	51	87	57	52
ENSMUSG00000024941	Scyl1	protein_coding	644	672	607	596	621	602	647	648	604	628	618	645
ENSMUSG00000067106	Gm5529	processed_pseudogene	2	0	1	0	3	1	0	0	0	0	1	2
ENSMUSG00000040482	Dxo	protein_coding	160	128	127	123	120	99	133	135	119	126	155	108
ENSMUSG00000037712	Fermt2	protein_coding	19	22	5	12	30	15	13	23	2	12	44	13
ENSMUSG00000023944	Hsp90ab1	protein_coding	1462	2711	1428	1677	2276	1672	1546	2416	1627	1599	1834	1317
ENSMUSG00000020549	Elac2	protein_coding	223	228	281	262	283	281	275	283	289	262	288	266
ENSMUSG00000038323	1700066M21Rik	protein_coding	153	56	148	139	54	137	118	68	142	153	65	156
ENSMUSG00000096269	Rpl31-ps21	processed_pseudogene	1	0	2	1	3	0	3	1	0	1	4	1
ENSMUSG00000037085	Trmt12	protein_coding	124	62	130	114	65	156	121	71	140	122	88	107
ENSMUSG00000114169	Gm47075	TEC	0	0	0	0	3	0	0	1	0	0	0	0
ENSMUSG00000078126	Rpl23a-ps3	processed_pseudogene	6	6	4	9	3	5	8	10	4	6	5	4
ENSMUSG00000038070	Cntln	protein_coding	88	50	43	80	41	58	82	32	45	87	49	36
ENSMUSG00000025264	Tsr2	protein_coding	189	168	203	177	150	190	202	152	172	196	182	199
ENSMUSG00000103967	Gm38214	TEC	1	4	1	0	5	2	1	4	2	1	2	1
ENSMUSG00000086695	Gm15247	antisense	2	4	1	3	14	8	0	5	1	1	5	3
ENSMUSG00000028597	Gpx7	protein_coding	19	12	37	16	17	37	28	18	30	20	12	40
ENSMUSG00000105554	Gm7118	processed_pseudogene	2	0	1	1	1	2	1	0	2	1	3	2
ENSMUSG00000030271	Ogg1	protein_coding	111	81	215	100	89	202	106	88	201	116	94	218
ENSMUSG00000021806	Nid2	protein_coding	5	0	3	5	2	4	1	4	4	8	3	7
ENSMUSG00000045639	Zfp629	protein_coding	300	212	303	308	195	230	344	193	308	302	213	335
ENSMUSG00000105742	Gm42748	TEC	3	3	5	6	1	11	5	1	5	3	2	5
ENSMUSG00000066637	Ttc32	protein_coding	53	35	58	50	36	62	51	33	48	42	35	39
ENSMUSG00000032602	Slc25a20	protein_coding	336	396	370	309	415	407	324	432	405	309	412	363
ENSMUSG00000002052	Supt6	protein_coding	1341	1869	1234	1439	1790	1348	1448	1743	1352	1439	1720	1286
ENSMUSG00000051451	Crebzf	protein_coding	310	331	296	340	361	314	294	316	332	319	347	299
ENSMUSG00000062028	Irgc1	protein_coding	7	7	4	9	9	1	14	6	2	11	13	4
ENSMUSG00000021182	Ccdc88c	protein_coding	15	6	26	11	6	16	8	5	18	11	3	30
ENSMUSG00000056124	B4galt6	protein_coding	1072	831	990	1259	862	1258	1085	843	1177	1137	837	1012
ENSMUSG00000032698	Lmo2	protein_coding	524	266	341	530	251	364	559	258	354	559	265	324
ENSMUSG00000087013	2610027K06Rik	processed_transcript	0	0	2	1	0	0	2	0	0	2	0	1
ENSMUSG00000083460	Gm12182	processed_pseudogene	8	10	12	5	16	9	8	10	8	6	10	10
ENSMUSG00000058317	Ube2e2	protein_coding	68	203	77	59	203	43	70	220	78	72	227	94
ENSMUSG00000028869	Gnl2	protein_coding	398	462	457	403	405	485	388	381	446	403	378	472
ENSMUSG00000022160	Mettl3	protein_coding	293	281	252	288	315	229	284	281	232	272	308	226
ENSMUSG00000041426	Hibch	protein_coding	93	78	166	97	69	140	103	79	175	101	99	186
ENSMUSG00000038777	Sema6c	protein_coding	9	0	12	4	0	12	2	0	17	5	2	19
ENSMUSG00000030619	Eed	protein_coding	330	293	432	330	279	403	332	287	384	343	308	418
ENSMUSG00000082534	Gm13712	unprocessed_pseudogene	1	3	2	2	1	0	1	1	3	3	3	2
ENSMUSG00000059208	Hnrnpm	protein_coding	867	1062	776	863	1024	937	818	1026	824	880	913	682
ENSMUSG00000030208	Emp1	protein_coding	973	234	300	1103	291	404	987	286	411	1008	266	351
ENSMUSG00000062210	Tnfaip8	protein_coding	718	794	577	731	738	651	718	714	613	693	634	537
ENSMUSG00000028961	Pgd	protein_coding	1374	2714	1187	1487	2185	1288	1420	2404	1373	1514	1953	1132
ENSMUSG00000086816	Gm16726	antisense	1	1	2	2	0	4	3	1	3	4	1	5
ENSMUSG00000015950	Ncf1	protein_coding	1084	1933	980	1147	1675	1241	1164	1766	1152	1179	1449	895
ENSMUSG00000103823	Gm7899	processed_pseudogene	4	4	1	4	6	2	1	4	0	2	5	0
ENSMUSG00000018167	Stard3	protein_coding	518	1060	555	523	996	679	534	1024	621	539	891	527
ENSMUSG00000043483	Gm6863	processed_pseudogene	47	35	30	38	38	25	36	36	27	37	33	32
ENSMUSG00000090942	F830016B08Rik	protein_coding	2	553	114	1	620	156	3	484	135	0	402	97
ENSMUSG00000033589	Reep4	protein_coding	255	284	339	280	241	311	296	255	344	268	255	326
ENSMUSG00000038539	Atf5	protein_coding	410	226	436	341	197	390	414	241	372	395	267	408
ENSMUSG00000033917	Gde1	protein_coding	422	737	917	454	621	1056	452	693	973	432	565	850
ENSMUSG00000026034	Clk1	protein_coding	763	693	682	770	656	734	664	621	738	702	563	712
ENSMUSG00000022555	Dgat1	protein_coding	218	119	366	204	114	353	220	124	323	244	135	360
[truncated: 17,311 more rows]

## Sheet: Table S2
Ensembl gene	M2c-WT_3	M2c-WT_4	M2c-WT_1	M2c-WT_2	M2c-KO_2	M2c-KO_3	M2c-KO_4	M2c-KO_1
Ccl7	172	386	196	145	233	208	278	332
Eng	844	1042	987	772	942	951	1084	979
Gpr65	262	390	298	225	350	358	475	315
Hspbp1	258	273	268	236	256	237	268	279
Fabp5	759	875	971	783	764	862	761	715
Fabp7	343	446	377	296	372	414	376	286
Abca1	2865	4821	4263	3229	3791	4659	4546	4083
Rxra	1075	1160	1143	1090	1087	1104	1167	1024
Cyp2j6	187	204	228	177	210	190	201	197
Ppargc1b	65	50	66	86	64	69	51	58
Ppard	548	409	478	601	497	503	442	473
Serping1	7	8	0	16	6	4	6	5
Fabp12	2	2	1	1	2	1	1	1
Rxrb	510	392	486	491	455	461	474	433
Ly6a	498	633	599	473	509	635	608	484
Fabp4	379	422	447	385	373	380	357	257
Porcn	59	45	59	58	52	44	34	33
Slc16a3	994	1139	1074	905	1051	1121	1116	1069
Pparg	160	107	113	169	133	106	73	82
Sstr2	1	0	0	0	0	0	0	0
Gm7114	1	1	2	3	4	0	3	0
Tsen34	205	171	176	167	181	179	178	178
Fer1l5	0	2	1	1	1	2	1	1
Gm18957	0	1	0	0	1	1	0	0
Lrrc45	219	168	211	169	194	233	276	207
Gm15628	2	1	0	0	1	0	1	1
Gm5046	0	0	1	4	4	3	0	0
Slc16a14	17	2	4	17	3	2	0	5
Rexo2	347	378	362	337	362	384	383	333
Pkmyt1	29	15	18	25	23	19	29	22
Gm5896	1	1	1	1	1	1	2	0
Cxxc5	17	8	14	18	14	13	6	9
Nudt2	146	140	142	153	142	146	126	142
Thbd	111	122	118	97	117	103	125	120
Tcp11	2	4	0	5	0	2	2	1
Sec22c	304	267	325	373	335	276	292	317
Chrac1	164	195	183	157	190	192	213	193
Gm12864	2	2	1	1	1	2	4	2
Rbsn	621	547	613	629	579	505	471	560
Baalc	0	1	0	1	2	0	0	1
Gm5946	2	0	1	1	1	1	0	2
Gm14418	5	1	4	4	3	2	2	2
Tvp23a	12	7	2	10	7	13	7	6
Gm38077	0	17	9	9	9	5	6	13
4732471J01Rik	7	9	12	11	8	11	7	16
Rgs14	144	209	154	111	196	189	343	279
Colec11	2	0	0	2	0	0	1	0
Osbpl8	2066	2251	2216	2091	1928	2009	1800	2015
Guca1b	7	5	4	4	9	4	12	9
Sp2	169	169	162	192	190	191	221	212
Eif2b5	552	500	509	530	495	424	458	486
Sec11a	371	440	361	336	384	379	396	358
Ptov1	303	285	296	256	317	340	343	291
Zmynd8	1112	1102	1121	1062	1118	1161	1148	1092
B230354K17Rik	203	220	232	226	229	195	176	256
Gm42647	5	0	2	3	2	3	0	4
Cmya5	0	0	0	0	0	0	0	0
Arhgap26	25	22	33	39	19	32	22	20
Sulf2	822	746	879	920	762	889	598	593
S100a6	217	207	211	186	195	223	237	211
Slc20a2	287	191	265	346	224	227	158	235
Pakap	0	3	1	1	2	0	0	0
Naa30	352	382	348	412	349	320	348	359
Rpl7a-ps7	1	0	0	1	1	1	0	1
Rnf145	449	488	517	447	524	528	640	499
Gm16754	87	33	70	76	66	53	38	58
Ganab	1080	1230	1264	1081	1179	1351	1239	1210
Hspb11	65	49	61	74	58	63	61	49
Fgfr3	0	0	0	0	0	0	0	0
Gm43430	0	1	1	0	1	0	1	0
Gm7293	6	5	4	4	3	10	12	2
Gm14232	2	0	1	1	0	1	0	0
Gdpd5	164	149	141	174	146	117	104	143
Zfp335	369	348	370	322	322	322	331	367
Gmds	76	72	86	96	98	77	86	80
Macroh2a2	31	40	33	30	37	25	30	33
Gm44423	8	9	16	11	8	8	7	14
Pfdn5	243	233	257	220	226	280	278	204
Gm10767	12	7	8	8	12	17	15	9
Ndrg3	460	379	441	467	462	498	449	421
Zadh2	333	235	319	354	288	322	262	268
1700120B22Rik	0	0	2	0	1	0	0	1
Dpep2	2	1	0	1	0	2	1	1
Mettl2	210	198	178	195	198	167	169	193
Nckap5los	2	1	1	1	2	1	0	0
Pfn4	3	1	3	1	2	2	2	1
Hbegf	78	68	61	72	95	84	93	59
Mfsd9	212	164	196	205	176	168	146	189
Gm38379	1	0	0	2	1	2	1	2
Lrguk	2	12	6	4	6	4	6	5
Gm32515	1	0	0	5	3	1	0	0
Sh2d6	2	1	5	2	3	5	1	2
Adk	214	174	208	202	215	201	222	179
Dnajc27	100	106	84	105	109	97	116	117
Czib	186	209	213	185	230	192	242	230
Wdr91	965	902	880	913	824	817	799	752
Rrm2	45	41	35	56	44	36	87	62
Dclk3	0	0	1	0	0	1	14	5
Unc45a	364	335	380	368	377	361	358	415
Polr3f	275	298	265	316	278	229	260	284
Mmp2	159	189	157	189	152	283	308	295
Ndufaf1	159	156	151	160	165	143	145	150
Prdx1	843	907	903	777	798	934	803	726
Mlf1	0	0	0	0	1	0	2	0
Uevld	248	208	241	290	233	237	181	214
Homer3	527	464	485	466	457	414	429	499
Tes	704	666	699	709	616	662	709	648
L2hgdh	78	45	78	62	56	72	37	57
Fut7	24	35	23	16	30	39	30	31
Atp8b2	415	420	488	458	475	444	465	494
Atp6ap2	815	1008	901	757	841	977	945	813
Fgl2	944	1133	1201	998	1042	1125	972	898
Gm3336	28	7	16	16	23	13	4	10
Rpl31-ps6	1	0	1	0	1	0	1	0
Gm37139	0	0	1	1	2	0	0	1
Art2a	0	7	3	1	11	8	6	4
Gm13008	12	5	6	10	9	9	10	13
Gm6652	10	10	2	12	11	5	6	11
BC065397	2	2	1	1	0	2	1	2
Asf1a	209	177	159	177	162	149	124	157
Adap2os	2	3	3	4	2	2	3	7
Mcm6	316	379	325	303	347	325	396	393
Efna2	13	10	15	12	9	9	8	10
Sacm1l	660	733	724	714	654	709	602	652
Gm7258	4	2	2	1	1	2	3	2
Zfp607b	17	13	16	20	23	23	19	10
Isy1	169	162	166	179	169	158	185	200
Gm12184	7	2	9	12	2	6	3	4
Rbm38	124	47	68	104	62	66	60	70
Pcp4	0	0	0	0	0	0	0	0
Gpbp1l1	539	511	554	562	572	610	557	513
Rbks	78	101	69	70	95	85	108	116
Mirt2	138	118	108	122	117	153	92	158
Pygl	850	932	934	794	918	1157	1171	954
Znrd1	161	147	124	125	148	135	127	124
Mboat7	668	641	738	706	702	737	595	670
Kmt5c	392	282	362	374	351	393	403	340
Ptger2	326	362	391	331	389	397	471	400
Ms4a4b	0	2	0	1	2	4	6	5
Gm12482	4	3	3	3	2	3	7	5
Gm41760	1	0	0	2	2	2	0	2
Nampt	1344	1629	1484	1305	1334	1544	1482	1287
Calml4	2	1	0	1	4	3	2	3
Spice1	135	110	128	134	133	123	113	121
Gm16793	7	11	1	2	5	5	9	6
Rab40b	0	1	0	0	1	0	0	0
Gm26387	0	2	0	1	0	0	0	1
Gm34220	7	8	6	11	8	5	6	9
Snph	2	1	1	1	1	3	2	0
Gm12466	2	1	2	2	2	0	2	2
Igdcc4	0	1	1	1	2	0	0	0
Gm16196	5	1	2	2	1	2	2	2
Gm17080	8	11	8	11	13	15	6	13
Thegl	4	2	5	4	3	3	2	2
Dnajc8	503	519	501	475	507	552	514	443
Borcs6	239	204	206	208	246	222	200	211
Zfp263	569	537	522	546	531	529	601	524
Ormdl3	387	363	372	378	333	310	323	401
Nt5dc3	360	311	308	403	307	271	239	338
Gm7582	0	0	0	0	0	1	0	0
Sbds	522	531	540	485	484	532	501	461
Gm17999	2	7	3	6	2	3	1	3
Ears2	129	116	124	124	133	100	115	143
Ecscr	6	0	0	1	2	0	1	1
Tmc6	282	241	281	284	277	260	304	294
Tubgcp4	562	576	595	602	546	581	550	599
Tom1l1	27	37	35	37	27	26	21	38
4930597O21Rik	6	7	9	4	5	8	5	8
Gm38160	3	0	1	0	0	1	0	0
Zfp809	168	123	153	195	139	151	116	135
Gm8989	7	2	6	3	3	1	3	11
9130015A21Rik	1	1	0	0	0	0	0	1
Cnp	140	259	175	118	236	213	337	289
Il16	91	101	97	71	141	166	221	182
Selenoi	347	373	423	400	411	365	343	424
B3galt6	55	78	65	58	77	73	74	99
Mfsd6l	2	1	0	1	1	0	2	2
Gm50010	21	25	29	19	37	16	30	25
Marchf4	0	0	0	0	1	1	2	1
Snora62	2	1	0	1	2	3	0	2
Gm11192	2	1	4	3	2	3	3	1
Sdk2	2	4	2	6	2	2	1	3
Bscl2	474	472	482	448	489	545	567	477
Rpl36al	10	8	2	7	9	9	10	4
Itga8	1	0	2	1	1	1	3	3
Gm48420	5	7	2	5	3	3	7	8
BC005624	317	326	341	285	340	323	334	297
Gm17066	34	35	44	33	36	41	53	36
Ccr2	1	2	5	1	4	9	6	6
Gtf2e1	290	238	247	278	244	229	209	254
Gbp2b	6	12	5	7	7	9	6	4
Rpgrip1	45	44	26	43	32	38	21	44
Ankrd66	110	60	97	98	106	98	79	67
AU022252	245	225	245	275	249	257	259	257
Actn3	0	1	1	0	0	1	2	1
Gm49550	1	0	2	1	2	1	0	1
Chml	123	97	135	143	109	109	80	135
Fibp	228	246	210	218	249	224	256	252
Mycbp2	1138	1441	1530	1456	1266	1499	1349	1510
Sparcl1	0	0	0	0	0	0	1	0
Phf11c	62	73	69	64	64	49	63	83
Actr2	1237	1532	1353	1206	1289	1398	1377	1231
Myl12a	194	225	210	176	201	219	227	182
Kcnn1	2	1	2	3	2	2	3	1
Rap1gap2	21	40	25	19	29	41	51	81
Gm6317	6	1	1	3	6	4	2	4
1700060J05Rik	2	0	2	2	1	3	5	5
Gm5697	0	2	2	1	1	3	0	2
Nek8	22	22	20	28	20	25	21	27
Ndufaf3	204	171	177	175	192	197	179	176
Focad	217	180	218	228	215	197	151	164
Hectd2os	1	0	3	0	0	0	1	2
Tmem248	891	847	857	877	834	800	714	769
Vldlr	305	150	278	379	163	182	73	141
Slc16a2	0	0	1	2	0	0	1	0
Pfdn1	290	288	290	252	281	293	275	242
Enox2	228	212	243	227	246	232	239	217
Mrps36-ps1	3	2	2	1	3	3	1	1
Gm13496	2	0	1	3	6	2	0	3
Ptprv	96	52	71	109	59	87	71	86
Gm49355	0	1	0	0	0	0	0	1
Gpr68	67	43	51	74	65	90	61	68
Dcp1b	104	81	101	117	136	128	140	113
1700123M08Rik	20	17	25	29	23	18	14	22
Gm5674	0	2	3	1	2	1	5	3
Gm44135	1	0	0	0	0	0	0	0
Rps16	84	80	84	78	76	105	89	74
Afap1l2	0	0	0	0	0	0	0	0
Clic5	446	335	357	504	253	167	81	405
Gm12458	1	2	0	1	1	1	0	3
Eprs	1048	944	1102	1183	921	968	908	881
Tmem9	276	273	338	295	300	305	291	290
Tigd5	24	22	33	36	25	25	26	31
Rab1a	971	1042	983	897	934	1035	969	889
Gm13562	7	1	3	4	2	0	6	6
Txnrd2	270	226	256	283	268	225	253	282
Csmd1	0	1	0	1	3	0	1	0
Ppp1r3b	547	527	543	575	567	530	572	639
Neat1	1258	1354	1313	1111	1218	1515	1487	1198
Gm11515	0	0	0	0	0	0	0	0
Gm8870	1	1	1	0	2	1	1	2
Tmem41b	173	165	168	192	149	162	140	146
Arhgap24	488	553	531	455	522	513	635	553
Mtx3	136	145	163	156	166	176	148	164
Cnnm2	172	160	189	216	179	189	196	227
Elp6	64	46	56	65	76	68	70	74
Yipf4	375	402	373	394	369	359	361	342
Gm12696	15	11	7	11	10	9	7	13
3830408C21Rik	12	2	10	7	5	13	10	9
Padi1	3	0	2	1	0	2	0	2
Ost4	216	201	224	191	204	209	209	179
Aar2	351	330	339	369	340	322	336	380
4930426L09Rik	8	1	3	4	1	1	3	3
Gm39214	6	11	7	8	6	16	13	15
Skp1a	387	412	373	362	416	405	417	358
Mon1a	226	201	193	217	211	193	235	207
Mis18bp1	73	56	76	77	64	70	67	62
Atraid	347	361	363	335	336	350	323	307
6030442K20Rik	2	3	0	4	2	1	2	2
E030037K01Rik	0	0	0	1	0	1	1	1
Gzmd	0	0	0	0	0	0	0	0
Etv4	2	1	0	1	2	3	0	2
Mon1b	387	382	360	367	386	332	377	426
Ephx3	0	1	1	0	0	0	0	1
Gm48788	1	0	0	0	0	0	0	0
Il21r	873	925	944	808	898	989	890	840
Tnfaip2	1597	1558	1604	1539	1420	1566	1505	1431
Platr27	2	0	1	0	0	3	4	3
Gm15932	2	0	1	0	0	5	4	1
Mapk6	862	930	834	929	820	774	750	813
Rpl35	59	62	66	60	62	74	67	56
Helq	139	110	115	141	113	78	90	113
Mark3	527	488	466	487	493	474	482	486
A930004D18Rik	7	9	6	10	9	8	7	8
Rad51	20	16	17	10	19	13	26	27
Prkag2os2	2	1	0	1	2	1	0	1
Tmem86a	668	884	775	575	760	806	819	726
Osgin1	222	172	164	229	195	160	181	223
Fas	215	153	209	237	168	190	167	185
Adh1	0	1	0	0	2	0	1	3
Mak	87	74	98	92	89	66	86	80
Gm37637	0	0	0	0	0	0	2	2
Cxcr4	583	765	659	526	635	721	814	673
Gm13238	0	1	0	0	0	2	2	2
Enpp4	165	313	207	177	283	248	342	347
Necab2	6	3	6	6	5	5	3	3
B4galt3	262	209	210	231	242	229	242	244
Rit1	461	440	480	436	489	478	512	426
4930592A05Rik	2	1	1	1	2	2	0	4
Neurl1b	9	4	12	17	15	10	12	5
Otoa	0	0	0	0	0	0	0	0
Bloc1s6os	1	0	0	2	2	2	1	0
Gm8181	9	7	7	9	9	5	7	8
Mob3a	418	496	455	393	499	464	563	524
9130230L23Rik	26	16	17	36	24	30	21	16
Gm37960	0	0	1	1	1	0	0	2
Ik	748	772	740	719	730	831	777	650
Tssk3	0	0	0	0	0	0	0	0
Gpx4	259	280	276	222	252	284	274	231
Gm15785	1	0	1	1	0	0	0	0
Gm15952	12	13	10	21	16	14	15	14
Tfec	182	267	224	177	259	258	299	270
Dnhd1	11	15	8	6	10	6	14	9
Mapre3	232	184	201	229	244	220	223	170
Csf2rb	2296	2744	2691	2266	2357	2832	2355	2324
Gm43300	7	12	17	13	4	9	1	17
Ifit3b	128	364	136	61	273	204	304	324
Usp8	1160	1209	1209	1104	1164	1228	1064	1054
Gm48837	1	0	0	1	1	0	0	0
Slc44a2	738	800	813	764	758	849	778	788
Gm13889	1	2	2	0	2	4	3	1
Nvl	557	628	544	586	607	595	561	608
Polr1c	229	206	209	212	209	213	207	200
Drosha	459	539	440	444	514	393	421	518
Sf3b1	1429	1346	1432	1534	1245	1575	1489	1236
D330050I16Rik	40	24	29	41	34	23	34	36
Fundc2	216	253	253	221	245	250	259	221
Pnn	574	484	495	524	461	510	477	476
Zfp40	138	131	137	146	140	153	131	124
Nsd3	1378	1328	1503	1438	1383	1319	1301	1296
Gm13007	0	0	0	0	2	0	0	0
9330160F10Rik	10	8	10	11	11	8	8	8
Gm9431	0	1	2	0	1	0	3	0
Pex16	220	183	172	185	205	182	188	205
Pusl1	182	166	187	169	194	162	167	196
Ndufaf5	133	118	112	116	147	109	104	123
Rpl13	188	189	197	170	164	214	196	171
Gm10297	6	7	3	10	6	8	3	2
Zfp267	144	144	163	171	143	175	155	160
Zbtb45	118	122	118	124	139	143	158	140
Nsa2-ps1	6	4	3	10	4	12	8	4
Itgb1bp1	356	397	366	322	395	356	396	328
Mr1	739	847	817	743	768	824	738	754
Unkl	45	46	34	51	51	50	57	56
Uxt	45	58	51	50	54	60	60	52
Rbm33	685	638	734	800	629	648	599	729
Gm49070	0	0	3	2	0	0	0	1
Pycr1	2	2	0	3	2	0	1	2
Sacs	309	263	330	425	239	260	250	308
Nup62	548	435	476	581	432	439	442	405
Arrdc3	935	1141	988	907	982	882	965	882
Gm26813	2	1	0	0	1	1	4	2
Gm48079	4	1	2	5	1	4	6	1
Smarce1	228	256	227	209	245	266	296	252
Sprtn	525	464	528	528	449	483	468	531
Ntf5	1	2	4	4	2	1	0	5
Use1	252	220	224	228	230	278	294	211
Gm4610	21	11	12	14	18	20	24	11
Exoc7	410	420	433	406	434	429	424	441
Plekho2	1471	1572	1553	1408	1431	1506	1386	1269
Lypd6b	0	0	1	0	1	4	1	1
Vash1	32	38	25	24	31	40	35	32
Gm44284	0	0	0	1	2	1	0	0
Pkn3	91	45	74	106	62	82	54	62
Sars2	68	64	57	51	74	60	94	87
H2-Ke6	8	3	2	6	2	1	6	2
Gm43775	0	0	0	0	0	0	3	1
Gm23061	0	0	0	0	0	0	3	0
Cct7	687	741	729	667	698	726	712	664
Ndrg4	47	53	53	63	43	44	26	52
Ifnar1	904	1020	1045	914	1018	1105	1038	1010
Boc	9	10	25	23	8	13	8	19
Piga	125	119	172	169	136	154	131	172
Slc36a3	1	1	1	2	1	0	2	2
Pigg	291	364	347	302	323	253	259	376
Rabl2	83	78	77	67	73	94	97	87
Rpusd4	247	242	212	215	260	195	243	230
Gm7476	1	3	0	1	2	0	1	0
Pnkd	187	132	182	188	168	148	114	154
Fmc1	39	46	33	45	49	38	38	38
Zscan30	5	10	4	5	10	4	8	5
Gm45187	2	3	0	3	1	4	5	2
Pdzd3	2	0	5	3	3	2	3	2
Naip3-ps1	13	15	11	7	7	13	14	7
Ccdc66	167	170	167	164	170	148	140	190
4930589O11Rik	1	0	1	1	0	1	3	1
Incenp	401	300	385	389	339	409	396	336
Osbpl1a	461	464	447	486	410	384	349	419
Mapk3	858	921	917	815	836	984	921	752
Hnrnpdl	804	898	809	713	812	834	867	773
Ubtd1	365	350	337	345	389	347	372	359
Ndufs4	238	213	212	212	228	240	271	204
Rpl19	142	156	160	125	130	171	158	126
Faah	2	2	0	4	4	5	2	2
Fam219aos	3	3	1	3	2	1	1	0
Gm15337	0	0	0	0	0	3	1	2
Vrk3	432	416	448	387	445	403	433	415
Ceacam2	1	1	4	2	2	3	0	2
Chp2	1	1	2	1	6	6	15	2
Rps8-ps1	2	1	0	0	2	3	1	2
4921534A09Rik	1	1	0	0	2	2	1	1
Spns1	478	409	449	488	416	347	445	464
Gm42820	1	0	0	2	0	2	3	1
Zfp326	300	318	268	270	300	226	266	320
Polm	217	170	178	186	168	180	206	192
Gm15163	2	2	0	1	2	1	5	5
Gm6771	20	22	18	17	23	23	21	19
C230013L11Rik	0	1	2	1	0	2	3	3
Gm26648	61	46	45	65	41	55	59	62
Trmt1	369	392	362	353	364	365	399	400
Gm13400	0	0	0	0	0	1	1	1
Aebp1	30	60	6	57	23	5	20	10
Mpv17	226	207	218	191	203	209	210	195
Pdzd11	286	300	278	265	300	276	257	274
Csk	716	865	795	633	802	816	920	804
Exoc1	592	656	593	598	597	581	589	617
Gm12892	16	14	4	13	6	13	10	3
Exosc4	267	235	229	255	261	243	249	258
Numbl	186	86	150	208	132	131	103	106
Rarres1	13	5	7	11	19	17	6	5
Gm48284	1	1	1	1	2	1	2	1
Hunk	2	0	0	2	0	1	0	2
Bid	355	440	360	319	341	361	362	418
Dnah10	1	2	0	2	1	0	2	2
Gm26445	8	7	7	6	4	5	7	3
Gm19719	17	9	12	15	11	19	11	14
Fbxw9	299	226	250	301	234	214	196	229
Iqcn	0	2	0	4	1	0	0	1
Gm42549	1	8	5	13	6	11	8	14
Mamdc2	429	491	515	497	401	507	541	309
2410002F23Rik	162	149	136	141	130	149	185	155
Gm16536	125	101	126	107	121	129	153	118
Gm29336	4	2	3	6	8	13	19	18
Gm25082	5	7	8	7	2	4	3	4
Lyrm1	90	78	88	99	74	76	65	74
Gpn3	177	155	171	174	169	167	129	171
Ulk3	260	222	258	260	258	232	241	261
Gm42793	7	10	14	5	10	13	13	13
Noc4l	379	343	332	327	353	337	344	337
Eif4g1	1756	1981	1903	1745	1798	1922	1786	1778
Lurap1l	2	0	0	1	0	0	0	0
Oas3	1635	2397	1971	1442	1951	1970	2169	1973
Rasgrp1	138	64	103	157	111	97	69	59
Pwwp3a	238	218	242	223	253	228	262	270
Gm5434	2	4	0	1	0	0	1	2
Gtf2b	321	318	316	307	322	331	358	295
Ier5l	34	16	32	31	11	19	12	18
Lmtk3	37	11	14	28	22	21	12	8
Trim24	313	232	270	326	240	220	173	237
Hadh	427	409	452	435	463	439	430	394
5430403G16Rik	50	26	35	42	37	32	33	35
Ticam2	522	493	592	491	535	577	554	509
Gm5217	1	1	2	2	1	1	1	2
Lrrfip1	1060	1310	1180	1005	1104	1090	1249	1229
Ccdc125	204	208	201	162	240	247	292	281
Pcdhb22	4	7	0	1	3	3	6	5
Tceanc2	394	411	414	412	426	442	454	416
Zfp867	68	46	66	80	56	45	64	84
Glrx5	224	195	200	208	195	182	182	189
Mfsd3	146	130	135	128	129	120	133	137
Gm5881	5	16	13	8	15	15	13	16
Trim29	338	312	276	334	428	385	350	207
Degs1	707	838	745	689	717	743	733	713
Gm15884	10	8	10	9	8	17	12	13
Gm27019	0	1	0	0	0	0	0	2
Hnrnpll	495	500	510	522	470	465	462	481
Sez6l2	8	2	4	7	9	5	8	9
Tmem107	83	62	85	86	88	57	61	76
Dpp10	0	1	0	0	0	0	1	1
Gm15650	1	0	0	1	1	1	3	3
Dact1	3	2	2	2	0	2	1	2
Creld1	439	392	466	458	449	449	399	430
2610020C07Rik	16	7	9	13	8	14	12	14
Tbpl1	251	243	234	275	263	234	279	254
Gm10472	0	1	0	0	0	0	0	0
4930512B01Rik	0	4	0	1	0	0	1	0
Btbd10	256	257	250	261	262	243	213	292
5031425E22Rik	110	86	98	113	117	101	117	119
Pmp22	275	327	311	322	331	332	490	410
Lrrc46	3	1	2	4	2	3	3	5
Eef1akmt1	106	111	101	83	115	95	122	107
Mak16	326	295	292	339	296	290	290	278
Glns-ps1	2	8	1	6	7	6	6	5
2310001H17Rik	206	179	203	210	208	194	123	170
Clta	437	479	442	377	431	513	494	431
Vasn	9	17	11	20	13	26	16	18
Pla2g12a	283	204	235	270	233	219	170	190
Pradc1	64	69	60	66	64	50	55	66
Rpl10-ps6	2	1	2	2	0	0	0	0
Sh3glb2	344	277	314	329	360	346	371	370
Scn1b	216	154	191	228	192	198	161	128
Apcdd1	0	0	0	0	1	0	1	0
Tspan3	595	639	588	574	572	631	577	495
Armc4	0	0	0	0	0	0	0	2
Klhl9	799	742	835	858	774	816	689	667
Rpl21-ps8	0	0	0	3	2	1	1	2
Klhl13	1	2	0	1	3	0	0	0
Gm48293	2	1	0	0	0	1	0	1
Trarg1	9	21	7	11	16	3	7	31
Gm44180	2	0	0	0	1	2	1	1
2610008E11Rik	139	125	133	148	103	101	116	114
Hmcn2	227	126	139	220	144	115	66	113
Mef2a	1069	1269	1219	1067	1130	1419	1389	1154
Gm14541	2	1	1	2	2	2	1	3
Tmem53	2	3	5	1	2	3	2	6
Gm45246	2	0	2	1	1	3	1	1
Gm15747	0	1	0	0	0	0	0	1
Gm16148	2	1	1	1	1	3	2	0
Dmac2	267	256	264	278	296	316	309	261
Gm47350	3	2	3	1	6	3	0	5
Gm50106	0	0	0	1	0	0	1	2
Rsf1	440	385	412	475	384	450	432	423
Tceal8	223	231	214	217	232	214	235	200
Mcm5	29	80	50	29	108	70	140	113
Mrpl9	381	343	354	364	352	293	300	345
4921524J17Rik	135	124	123	139	164	131	116	120
Myo19	124	113	102	104	80	90	98	133
Zkscan17	365	254	299	359	306	314	288	268
Gm29808	0	1	0	2	0	0	2	1
Cep85l	139	126	134	171	145	128	124	160
Braf	863	809	875	1029	754	783	686	838
Khnyn	646	524	678	706	582	666	631	653
Ly6g5b	1	0	1	1	0	0	0	2
Efhd2	999	1165	1116	899	1035	1201	1166	1003
Gm44260	2	2	2	0	2	1	0	3
Casp6	198	161	191	185	195	199	207	165
Slc7a4	73	61	81	74	81	61	68	75
Dnajc4	199	196	191	207	193	179	189	170
Gm43176	0	0	0	0	1	0	0	1
Gm26879	1	1	2	0	1	0	2	1
1700040L08Rik	12	12	16	14	15	12	9	14
Trim27	404	317	352	380	323	344	345	353
Ppargc1a	2	1	1	3	0	1	2	0
Wls	616	739	723	636	698	700	731	731
Ifi207	1171	1548	1326	1064	1288	1422	1445	1281
Gm14387	1	0	0	1	2	0	0	0
Gm4735	2	4	2	1	4	2	2	2
2700038G22Rik	3	7	5	5	9	6	8	5
Vcpip1	981	1034	1036	1009	943	976	1048	997
Gm26592	4	2	6	6	5	4	1	3
Gm47942	4	0	2	2	2	3	6	1
Car2	55	45	33	50	84	50	68	38
E230013L22Rik	23	29	30	13	37	31	54	41
Parl	432	386	381	365	382	368	371	381
Itgam	565	661	627	521	560	722	673	538
Agtpbp1	379	339	366	399	381	361	372	367
Mir99ahg	3	5	4	1	6	9	5	4
Pomp	375	425	423	347	372	408	405	373
Sec14l1	1275	1252	1262	1267	1217	1246	1272	1178
Ubr1	407	426	484	473	406	420	402	471
Ccr1l1	1	0	1	0	0	0	1	0
Gm4760	1	1	1	1	1	0	0	0
Eva1b	86	68	92	83	88	113	104	99
Gm11401	2	2	3	4	2	4	4	2
Klk1b11	3	4	7	2	3	14	8	13
Smc1a	380	387	443	409	395	432	485	386
Cox10	261	274	244	232	287	209	204	259
Ckap4	568	434	597	616	530	586	392	481
Bivm	336	331	349	365	334	339	291	322
Tmem158	78	28	45	89	42	36	18	28
Irgq	451	434	403	525	426	393	363	424
Ddx21	723	760	758	738	755	730	715	742
Eid2	64	40	55	59	57	58	45	47
Gm49427	0	0	0	0	0	0	0	0
Icos	1	0	0	1	1	0	0	0
Gm5790	6	8	3	4	5	4	2	5
Apbb1	2	3	1	2	3	0	3	0
Gm12416	2	0	2	3	5	8	7	5
Fam227a	12	11	10	13	9	18	11	17
Ybx1	630	733	698	627	652	758	727	596
Gm38357	0	7	3	4	6	1	0	8
Cenpj	255	228	236	229	227	199	223	282
Zxdb	74	59	63	86	53	45	49	59
Ifit2	1622	2158	1843	1430	1655	1890	1818	1711
Dpm2	304	325	314	281	308	264	274	290
Gm43668	12	10	18	23	11	17	8	13
Nek4	284	255	265	267	269	268	213	268
Map4k2	447	375	361	403	357	408	414	450
Sdc4	519	581	543	493	551	578	603	542
Wdr66	103	49	114	81	98	117	105	77
Gm14168	4	1	1	1	6	2	7	4
Gm12161	0	1	5	4	1	1	1	4
Hmgb1-ps4	0	1	0	1	2	1	0	2
Gm49797	101	68	60	74	66	70	76	57
Cdr2	227	148	165	214	163	147	129	134
Ilrun	1362	1453	1431	1334	1303	1467	1421	1296
Tie1	1	1	0	1	3	5	6	2
Smim12	249	224	233	225	238	223	216	211
Frk	13	25	11	8	23	15	26	26
Arhgef19	2	1	1	4	2	0	2	2
Gm5826	0	0	0	1	0	3	1	1
Gm43313	0	0	1	0	1	0	0	1
Gm49785	6	3	8	4	3	3	2	1
Gm2788	1	1	1	2	0	3	0	0
Ctns	483	576	471	458	471	430	445	506
Pirb	816	981	969	714	974	1208	1131	804
Gm3362	4	1	0	1	1	1	1	0
Hps5	677	580	750	663	680	690	673	639
Git2	560	587	590	606	597	648	713	636
5830408C22Rik	50	29	63	48	46	60	58	46
Vps50	582	635	598	581	573	503	576	562
Camk1d	163	192	215	182	220	286	388	276
Med25	502	423	478	479	489	479	469	480
Pknox2	1	2	0	1	1	1	0	4
Cep55	49	28	47	50	38	24	34	34
Dnajb12	438	448	454	434	431	497	474	489
Mkks	76	108	94	63	106	94	138	113
Rev3l	338	354	400	467	342	346	366	395
Gm12191	1	1	1	0	2	1	3	1
Gm9364	0	0	0	0	0	0	3	1
Rbm10	217	207	244	228	249	174	208	241
Gm13022	1	0	1	0	0	1	1	0
Srsf9	280	264	262	252	270	273	275	261
Polr2h	106	94	85	93	96	82	90	95
Ifit3	510	785	601	408	602	649	661	594
Bax	313	327	330	310	296	332	294	275
Mrpl44	285	269	272	257	269	272	282	275
Gm37357	0	0	0	1	0	0	0	0
Sft2d1	144	138	159	164	153	156	159	113
Cdc45	48	33	42	49	47	48	42	52
Gak	1312	1398	1322	1276	1279	1345	1320	1304
Ubfd1	526	558	551	502	574	535	549	556
2610528A11Rik	7	3	3	3	2	2	1	2
BC005537	1462	1688	1644	1410	1518	1769	1670	1334
Gm3055	2	5	4	5	5	3	5	2
Gm19587	6	12	8	8	6	8	10	10
Gm16229	7	9	8	4	8	8	6	12
Gm7985	7	4	7	9	5	8	3	4
Lrrc41	639	630	664	628	602	614	550	607
4930430F08Rik	98	123	117	130	126	115	98	124
Lrp2	0	0	0	0	1	0	0	0
Ubash3a	0	1	0	0	1	0	0	2
Lmntd1	0	4	1	0	2	1	0	4
Eef1b2	323	306	309	285	292	370	360	277
9530085L11Rik	9	5	4	13	7	11	4	11
Mdm4-ps	1	1	0	1	1	2	1	1
Gm12906	0	2	0	1	0	0	1	1
Tma7-ps	9	8	6	7	12	10	12	16
4930471E19Rik	0	0	0	1	0	0	1	1
Gm42533	1	0	0	1	2	1	1	1
Plxna4os1	66	86	41	53	92	82	112	77
Rabggta	208	176	199	200	230	182	244	218
Cbln3	5	2	3	2	0	4	4	3
Irs3	4	1	0	3	2	0	2	3
Fads6	80	74	72	103	57	54	25	59
Angptl3	90	88	76	75	109	63	79	88
Gm8129	1	1	1	1	1	2	1	2
Rnd3	41	53	46	48	43	54	93	62
Gtf3a	287	269	283	275	291	280	324	264
Cep120	437	419	447	446	435	468	525	457
Gm31683	1	3	2	2	2	3	6	4
Scml2	2	3	6	3	5	4	2	2
Uchl1os	1	0	0	0	0	2	0	0
Nedd9	389	446	428	426	469	470	444	488
Gm42783	0	1	2	2	1	3	1	2
Klri1	0	1	0	0	0	0	0	0
Gm5652	5	2	2	4	6	3	6	4
Ppp1r9a	41	44	40	45	55	73	52	67
Ntmt1	180	146	154	173	163	122	138	160
Il1rap	253	313	288	284	268	263	270	347
Gm6872	0	0	4	1	2	1	0	0
Las1l	349	290	332	369	331	330	290	299
Gm20689	7	11	3	5	6	10	6	10
Polr2g	374	399	383	358	355	360	325	314
Gm12034	0	1	2	1	1	0	1	0
Galnt4	174	205	187	199	221	190	172	232
A930024E05Rik	15	19	14	16	15	14	13	20
Gm11335	1	1	1	0	2	2	2	2
Ric3	4	10	1	9	15	16	9	15
Soat2	21	9	8	27	10	11	30	15
Il1r2	7	4	5	11	8	8	1	13
Kat6b	268	266	265	333	237	250	239	297
Tbc1d8b	149	185	184	178	122	131	174	186
Vamp8	369	442	388	345	388	414	456	364
Csde1	1580	1668	1673	1570	1474	1728	1506	1386
Usp32	604	603	622	688	559	603	631	663
Gm48194	10	9	4	5	13	15	20	13
Gm48974	2	0	2	0	0	0	0	0
Gm44624	0	1	0	1	2	0	1	1
Zc3h15	366	378	350	354	313	339	346	324
Tmem170	99	62	80	95	92	78	76	87
Strip1	450	466	422	474	475	438	445	509
Tmem88	9	3	10	14	1	5	6	8
Clspn	31	32	35	36	33	38	50	40
Gm17146	2	1	1	2	5	1	6	5
Rps13-ps2	3	2	3	4	2	5	2	2
Asna1	581	613	552	534	530	558	495	498
Cdc26	145	148	129	139	157	137	147	131
Gm6336	2	0	0	0	1	1	0	0
Mylpf	23	14	23	25	18	21	21	14
Ucp2	1104	1297	1308	1000	1183	1415	1308	1082
Ncbp3	489	410	462	554	442	413	358	408
Vps13b	685	885	999	938	836	977	806	986
Eif3k	335	328	322	325	333	399	372	326
4930466K18Rik	2	1	0	6	2	6	3	1
Mcam	29	14	23	50	21	54	43	23
Kalrn	7	10	3	7	13	6	9	15
Hprt	446	422	442	425	423	459	423	354
Rnaseh2a	210	200	207	211	229	204	228	200
Mkrn3	6	2	3	6	1	2	1	5
Kmt2e	758	845	821	793	819	944	982	884
Mtmr14	416	378	399	401	417	411	424	409
Aak1	852	878	967	997	852	858	799	971
Stk26	12	21	24	17	19	19	13	47
Gm43542	0	0	0	0	2	0	1	0
Disc1	20	26	20	19	25	35	33	38
Oscar	0	0	0	1	0	0	0	1
Triap1	364	357	379	335	330	342	317	311
Smc4	427	330	387	464	352	438	410	341
Gm9794	39	34	43	39	40	46	49	33
Ncoa5	314	359	304	266	326	292	391	373
Bspry	8	5	3	11	6	6	5	3
Olfml2a	1	0	0	3	0	3	0	1
Crocc	141	104	128	147	104	100	92	131
Gm12663	2	7	3	5	3	4	3	2
Fam174a	425	375	430	391	390	402	361	357
Gbp6	169	208	180	146	196	186	213	196
Rgs11	105	74	123	94	130	119	187	93
Gm13657	35	28	29	39	41	41	34	56
Dhrs3	995	1104	1056	879	980	1071	1034	889
Gm1673	11	3	4	6	11	5	12	9
Coq7	106	104	112	101	123	110	139	128
Kctd6	227	179	153	228	173	148	152	149
6330403L08Rik	64	50	74	57	49	66	51	69
Eif4a-ps4	76	94	73	76	99	80	72	77
Adgrf3	1	3	2	1	4	6	2	5
Dzip1	1	1	2	4	2	3	1	2
Tnrc6b	429	542	604	576	513	591	509	650
Sh3pxd2b	1753	2081	1960	1746	1897	2169	2256	2064
Gnai1	0	0	0	0	0	0	2	1
Gm19710	4	3	2	6	1	2	6	4
Wfdc18	13	9	9	7	4	4	5	9
Gm11645	1	0	0	0	0	0	0	0
Ulbp1	888	528	885	1173	625	820	506	581
Mctp1	597	627	665	665	627	657	701	614
Uprt	133	188	184	167	146	168	144	175
Bicd1	20	20	28	27	14	10	10	28
Abcc8	2	2	1	1	1	1	0	5
B130034C11Rik	9	3	11	4	6	6	6	7
Gm43290	0	0	2	1	0	0	0	2
Gm14111	4	3	0	2	6	3	3	2
Ltv1	272	293	271	244	255	270	271	270
Ppp1r7	461	447	457	436	465	464	487	454
Rabgap1	654	672	630	703	601	611	579	666
Ezh2	135	118	107	159	137	109	144	149
Gm48771	1	0	1	3	0	0	1	1
Atf7ip2	0	1	1	0	0	1	1	2
Nup107	186	160	192	219	181	154	159	162
Gm13814	1	4	2	2	9	6	9	9
Tpmt	77	75	98	80	75	79	87	81
Rpl30-ps1	3	3	4	6	2	8	1	2
Gm3375	11	15	8	8	12	11	9	9
Rchy1	204	203	194	205	196	206	239	218
Lrrc39	8	9	8	7	10	6	8	10
Nudt1	70	68	63	59	86	75	103	88
Gng11	239	279	239	227	263	228	275	216
Amt	59	13	42	36	23	44	44	19
Stk16	267	315	294	252	308	295	371	336
4933427D14Rik	3	2	0	3	1	0	1	2
1700030J22Rik	16	31	17	11	23	24	29	27
Slc44a3	1	2	0	1	1	0	0	2
Ptges3-ps	17	17	16	15	16	17	16	21
Lzts1	0	1	0	2	1	1	0	1
Uck1	208	164	201	211	202	198	188	207
Cenpv	42	36	38	47	50	57	49	54
Ndufs2	564	640	620	525	588	636	650	547
Eef2k	257	209	229	244	270	219	224	229
Liph	12	17	14	10	14	12	11	16
Gm43081	4	2	1	3	1	1	6	5
Gm41541	0	0	4	2	2	1	0	1
Crlf1	6	11	1	8	3	1	1	1
Ino80dos	7	7	8	5	6	10	5	9
Slc6a1	0	0	0	0	0	0	0	0
Erg28	189	171	199	159	198	173	175	170
Aplf	184	99	125	177	112	98	102	107
Ccdc80	53	32	47	65	54	68	56	40
Ccdc175	0	0	1	1	1	0	1	1
Sepsecs	328	285	290	330	290	258	279	295
Gm2076	6	3	2	4	6	2	3	6
Uqcrh-ps2	3	3	3	2	5	3	3	3
Iqce	248	243	248	245	283	271	271	286
Rassf5	258	273	270	247	338	311	447	322
Mir7679	0	0	0	0	0	0	0	0
Kat5	290	283	286	294	301	317	335	302
Brip1os	488	518	529	447	510	514	495	509
Ptk7	9	7	4	8	2	4	0	2
Gm20627	7	8	1	8	6	3	6	6
Birc5	24	21	29	34	26	35	27	27
Senp3	669	701	656	607	639	656	598	654
Mir6999	0	1	0	0	0	0	0	2
Slc6a4	9	13	9	10	12	15	8	8
Gm48146	6	3	6	7	5	3	3	3
Gm43351	25	25	27	20	44	31	30	27
Kctd19	0	1	0	0	1	0	0	0
Sh3pxd2a	223	218	231	249	217	231	232	229
Stag2	1048	1143	1137	1139	1025	1034	946	994
Gm16230	7	3	8	9	9	13	21	8
Bbx	914	939	986	1004	874	873	699	960
Uba6	373	396	402	454	351	358	322	406
Paox	231	243	221	234	254	209	182	178
Lmod1	0	0	0	1	1	0	0	2
Fos	493	645	536	455	603	476	599	610
Ing5	234	229	242	243	272	238	274	269
Rrbp1	2256	2578	2475	2187	2235	2545	2268	2097
Acox3	1222	1217	1466	1294	1251	1546	1387	1260
Ccdc91	224	271	237	201	249	228	248	280
Klhdc8b	5	2	7	4	6	6	6	9
Atp2a1	1	0	0	1	1	1	1	2
Gpcpd1	954	867	926	960	837	816	716	772
Ctnnbl1	244	253	262	234	243	240	292	249
1700112J16Rik	8	3	6	4	2	2	0	1
Septin11	455	445	489	537	479	469	422	533
Gm9857	0	0	0	0	0	0	0	0
Efna1	32	17	22	25	17	10	13	9
BC051537	1	0	0	0	0	0	1	2
Fgr	382	338	396	360	458	568	570	354
Nudt14	65	57	63	57	71	68	83	52
Gm18284	2	8	9	5	5	9	8	7
Adcy7	1197	1503	1519	1230	1461	1690	1743	1555
Tal2	2	1	1	1	2	1	1	2
Capsl	2	0	3	1	1	0	2	6
Gzf1	594	528	612	636	626	560	494	534
Gm20274	2	0	1	4	3	0	0	0
Gm26674	23	25	22	16	38	36	53	23
Gm28643	2	0	0	0	1	0	2	0
Gm14276	7	5	5	7	8	4	5	4
Gm37070	1	1	1	1	2	2	2	2
Sqstm1	1148	1376	1251	1092	1116	1339	1231	1132
Zfp108	51	45	35	39	41	45	50	45
Dnase1	2	2	0	0	0	0	0	0
Fanci	10	19	16	15	18	13	14	35
Gm49492	17	7	12	22	15	14	4	5
B430219N15Rik	2	0	1	4	3	2	4	5
Ppp1r37	468	439	408	432	453	421	471	454
Larp4b	1283	1329	1317	1331	1202	1289	1175	1250
Anpep	1729	2093	1944	1751	1722	1912	1866	1692
Dnajb4	332	286	315	356	282	352	263	300
Gm49218	2	0	0	0	1	0	0	0
Gm43597	7	8	11	15	8	11	9	13
Gm11914	3	2	2	1	2	2	0	4
Stard3nl	310	343	337	307	334	302	341	339
2700046G09Rik	12	14	12	12	22	10	13	17
Arrdc4	674	726	658	670	673	720	767	667
Cabyr	5	17	6	9	14	4	14	14
Gm42732	14	13	17	13	6	10	6	15
Palb2	75	80	73	70	75	63	67	66
Nek2	16	19	16	13	11	9	21	14
Lrp6	792	904	984	1009	822	891	840	952
Gm14966	6	1	5	2	4	3	12	5
Gm5342	2	0	1	1	3	4	6	2
Zcchc14	136	133	128	167	141	131	121	117
Gm2606	11	4	2	2	5	11	4	5
Taf9b	50	80	80	62	89	80	107	101
Edc3	293	258	272	272	296	291	299	305
Tspan9	2	1	10	5	6	4	9	2
Erbb3	92	107	94	67	117	85	101	95
Kptn	61	69	53	49	70	64	66	75
Smyd5	372	363	398	415	384	294	290	355
Foxp3	3	1	2	7	6	6	4	6
Jade3	119	93	97	128	92	80	75	113
Cgnl1	537	455	519	658	398	607	493	677
Mlph	8	7	4	5	12	8	11	9
Ankrd7	2	0	0	1	0	0	0	0
Anapc15	170	147	169	161	179	178	209	177
Hpcal4	0	0	1	0	0	0	0	0
Gm15846	0	0	1	1	0	0	0	2
Lonrf3	325	380	334	372	300	260	250	369
Uba7	587	757	663	512	692	767	911	831
Tsix	1	1	1	0	1	0	0	1
Brd3	424	433	393	435	398	415	432	430
Nop53	330	268	302	328	306	409	391	285
Gm12058	8	9	6	7	4	5	8	6
Rragd	641	522	485	683	476	386	335	445
Rnf113a2	106	67	100	107	109	106	95	88
Csnk2a3	25	22	30	36	25	21	19	28
Acbd6	193	195	186	195	212	205	212	200
Klhl20	398	399	356	386	359	376	408	402
Atg4b	559	528	535	499	539	521	478	517
Gm10221	4	3	4	4	5	3	5	5
Wbp2	673	715	709	627	694	719	735	647
Styx	45	62	46	52	53	48	49	52
Oas1a	296	457	359	260	369	386	420	383
Hps4	340	336	320	336	382	332	337	370
Nup205	811	860	934	1008	825	715	671	809
Utp18	293	310	298	308	284	253	275	280
Trmt2b	309	267	360	313	347	298	325	303
Rreb1	915	1088	1036	1045	984	1007	889	1097
Tmem132e	0	0	0	0	0	0	0	0
Gm48432	0	1	0	4	1	2	5	1
Gm50419	2	1	0	1	0	1	0	0
Wrnip1	254	210	236	279	235	198	215	239
3300002I08Rik	11	11	13	12	12	12	11	10
Rarres2	3	3	2	4	1	3	1	5
Gm5552	2	3	4	5	1	3	3	2
Higd2a	226	204	234	191	215	227	226	180
Ccdc171	38	39	48	36	38	54	40	41
Mgat2	503	544	506	467	518	483	498	507
Catsperd	14	9	8	19	6	14	7	7
Pex10	150	106	128	147	111	123	80	117
Gm8231	1	1	0	1	0	1	1	0
Zdhhc23	2	1	1	1	3	0	0	2
Tmem217	5	11	8	10	9	6	11	11
Naip1	117	108	117	105	127	116	101	113
Sdc3	2009	2662	2562	2015	2360	2630	2401	2151
Hesx1	7	9	8	7	8	6	9	13
Tgfbr2	930	1099	1050	1000	1049	1056	1043	978
Copg2	499	495	589	533	532	509	474	479
Notch3	16	3	10	23	3	4	2	5
Cnrip1	55	64	61	48	74	42	75	62
Cep72	50	31	30	63	45	41	26	31
Slc25a17	317	334	307	323	309	309	310	300
Ccdc71	351	311	324	304	347	337	373	337
Nsmf	210	168	193	214	198	229	179	201
Traip	23	37	27	28	28	24	41	50
Catsperg1	35	23	24	31	27	38	27	25
Kif20a	22	23	24	26	28	30	48	24
Ing4	12	14	14	13	16	12	10	19
Gm17530	3	5	1	1	0	2	1	3
Dixdc1	9	2	5	9	3	4	2	6
Gm16278	7	17	8	11	9	11	9	13
Ran	309	326	299	290	308	303	317	311
Hsdl2	264	269	290	275	286	270	266	243
Gm47705	1	3	1	0	0	0	1	0
Tbccd1	244	232	268	226	270	222	242	278
Gripap1	650	652	653	540	624	711	764	662
Spatc1	7	8	9	6	6	9	5	18
Serp2	0	1	1	6	2	2	1	2
Gm50087	2	0	1	3	0	1	5	2
Gm44053	13	21	26	27	17	18	11	17
Pcdhgb5	3	3	2	1	8	4	4	7
Gm15593	15	12	13	11	11	14	18	12
Gm568	0	1	0	0	0	0	0	0
Pex11a	418	389	402	418	430	370	318	328
Olfr624	0	0	1	0	0	1	1	2
Gm47761	1	1	1	3	1	0	0	2
Gm46189	4	4	1	7	6	3	6	9
Gm33707	1	2	0	1	2	0	0	0
Col4a5	0	2	0	0	0	0	0	0
AC113595.1	0	0	0	0	2	0	1	2
Larp6	0	1	1	1	2	2	1	3
Gm34280	0	0	1	1	3	0	0	2
Gm8494	4	2	3	4	6	4	6	5
Xdh	1231	1857	1529	1205	1617	1760	2140	1779
Gm26782	73	106	75	65	99	106	122	107
Gm47096	4	1	0	1	2	1	0	2
Gm15067	4	3	2	4	4	4	4	4
Fam76a	447	433	438	458	452	424	439	432
Synpo2l	2	1	0	1	1	1	0	2
Cav2	498	700	524	479	530	588	668	578
Gm7666	7	9	7	7	10	8	6	9
H2-Q4	965	1064	1041	866	929	1045	1002	912
Snx27	955	1046	1036	973	999	909	967	1010
2310022A10Rik	408	350	312	399	340	296	326	325
Gm43136	3	0	3	4	0	2	1	2
Gm20659	6	1	1	4	4	10	13	5
Slf1	112	95	114	111	110	99	107	107
Gm4986	2	0	1	1	2	0	2	0
Dis3l2	212	198	207	235	220	229	191	246
Pak2	1102	1189	1128	1122	1037	1130	1134	1084
Gm48062	2	1	4	4	2	2	1	3
Gm10640	2	3	1	1	1	0	0	0
Ipp	129	110	126	144	106	88	80	92
Gm13868	2	0	0	1	1	0	5	0
Capzb	718	787	748	661	715	831	773	652
Nle1	106	95	76	104	103	87	95	107
Mapk14	787	866	908	792	905	983	968	869
Rpap2	247	230	239	251	248	247	207	232
Jakmip1	1	0	0	1	0	1	0	0
Slc12a9	352	343	380	330	355	298	314	345
Otulin	243	241	260	236	260	269	304	258
Clec4e	489	488	485	509	516	678	586	715
Rps2-ps5	2	3	0	2	4	1	5	1
Sun2	566	640	650	633	554	593	609	640
B3gat2	12	9	10	9	8	17	11	13
Hoxb5	1	1	3	2	0	2	0	2
Gm7791	4	1	0	3	2	1	1	0
9530068E07Rik	960	1108	1016	893	955	1054	1014	930
Gm6974	0	1	1	0	1	0	0	0
Edem3	629	685	693	759	611	632	586	635
Osgep	258	241	242	228	261	240	266	255
Igip	147	64	117	141	98	122	93	77
Smarca5	440	400	396	431	383	371	403	390
Slc16a11	1	0	2	1	1	0	0	2
Gm11787	0	0	1	0	0	0	0	1
Fth-ps3	22	11	12	22	19	19	19	9
Pwp1	488	534	458	479	479	445	482	473
Acot4	10	12	8	6	9	5	6	13
Qrich1	694	809	719	692	721	742	750	776
Amigo3	5	12	4	4	9	4	16	12
Trappc2l	215	194	206	193	200	225	213	185
Pgls	297	279	288	259	281	292	313	257
Gm15645	1	0	0	0	1	0	2	1
Supt5	991	1115	1065	967	1011	1068	1107	1036
Adgrg1	52	41	52	65	38	33	26	42
Gm32699	1	3	2	1	2	1	5	2
Fam229b	31	19	30	25	26	23	22	27
Abl2	1009	1104	1162	1320	1015	914	858	1069
Tead2	2	2	1	1	1	0	0	0
Zfp472	117	97	110	124	118	134	139	122
Tfpt	163	162	166	151	176	151	165	171
Adam1a	3	5	2	0	3	3	6	11
Pmm1	267	159	207	259	171	217	156	175
Slc9a5	101	57	91	103	94	76	100	78
Mcrip2	112	83	102	112	111	101	91	90
Traf2	317	333	331	305	325	323	365	367
Abhd11	167	173	147	132	168	159	179	164
Ifi206	874	1086	925	823	918	976	969	847
Hrh2	76	133	112	69	149	121	162	182
Gm12020	1	2	1	3	0	2	1	2
Gm4734	0	0	1	1	0	0	0	1
Mlh3	325	288	317	371	306	285	268	304
Gm13436	2	4	3	5	6	3	6	2
Map3k2	880	862	964	1114	755	809	656	862
Il15	126	123	147	119	138	125	167	134
Micall2	371	374	384	377	420	388	449	468
4930512M02Rik	0	0	0	0	0	0	0	0
F730048M01Rik	0	0	0	0	0	0	0	0
Gm15704	3	9	9	4	2	4	5	2
Gm16418	2	1	0	1	2	2	1	1
Cdiptos	23	16	15	27	23	31	25	12
Gm7407	6	8	10	11	11	8	17	9
Zfp821	149	166	172	180	168	158	173	169
Fmnl1	575	554	597	621	548	643	626	754
4930562C15Rik	1	1	2	0	1	0	2	0
Smc6	482	460	495	514	453	456	510	473
Mcmdc2	4	4	2	3	5	1	5	2
Shmt1	32	19	30	26	32	15	16	22
Tmem45a2	0	0	0	0	0	0	0	0
Tmed4	625	604	644	624	616	675	582	546
Gm26930	1	0	0	3	0	0	0	1
Gm43457	4	4	4	1	2	2	5	7
Klhl6	199	266	206	210	281	217	287	221
Gm12337	1	0	0	1	1	1	1	0
Eif5	1118	1364	1212	1097	1090	1110	1137	1144
A430108G06Rik	17	14	16	17	15	10	15	16
Gm6445	4	5	6	6	2	4	2	5
Gm6493	9	12	16	11	8	11	6	12
Robo1	0	0	0	2	0	0	0	1
Ercc6	464	403	455	545	394	457	371	453
Ints10	289	297	272	281	274	252	256	286
Exoc3	503	532	563	550	523	619	595	543
Cd63-ps	82	88	85	78	80	101	84	79
Brip1	12	25	13	7	15	15	45	25
Gemin6	91	72	71	77	87	71	63	69
Trir	274	295	290	240	272	270	311	284
Gm5735	2	3	4	2	3	1	3	3
Zswim3	128	112	123	130	121	102	123	147
Glce	293	276	321	392	287	265	235	290
Cabp7	5	1	0	0	6	4	0	3
Pds5a	904	996	993	1042	868	917	864	935
Gm5939	2	4	3	1	3	3	4	4
Susd3	88	65	94	100	96	119	99	102
Gm38247	2	1	1	0	1	1	1	1
Gm46409	1	3	0	1	1	2	1	2
Sar1b	408	418	395	364	398	381	358	336
Ruvbl2	323	294	297	287	321	306	340	331
Kcnmb2	0	0	0	0	0	0	0	0
Gm11940	0	0	0	1	2	0	1	2
Gm15604	3	2	1	3	1	4	5	2
Tmod3	977	1084	1080	928	1015	1158	1104	938
Gm17111	7	2	3	2	5	6	6	6
Gm34934	7	1	4	17	4	5	0	2
Dcun1d4	179	113	164	192	136	148	91	125
Zfp993	29	29	34	31	40	38	33	37
Wdr34	76	64	82	80	87	64	83	81
Mtfp1	32	37	25	32	35	31	30	31
Cul7	283	229	292	315	282	328	260	305
Gm14830	2	1	0	1	4	1	1	0
Ajuba	29	31	22	29	30	32	17	31
Ncapd3	146	144	170	171	160	169	185	167
Vps53	441	443	438	440	465	473	467	461
Zfp319	333	370	335	344	383	332	387	381
Gm12216	11	12	23	11	22	20	26	27
Tubb2b	34	24	20	39	35	29	21	29
Ski	1266	1587	1315	1191	1401	1420	1574	1416
Ndfip2	473	495	440	438	426	423	424	416
Gm5272	17	14	17	18	20	17	20	17
Lrrc1	21	24	21	18	19	13	15	24
Prox2	32	10	29	31	29	25	29	32
Inpp1	92	131	105	92	113	106	180	157
Six1	4	3	8	7	4	8	9	18
Pde11a	6	14	10	8	11	9	9	15
A930006K02Rik	2	7	0	2	5	3	6	7
Clmn	73	67	72	103	83	97	76	55
Napg	667	697	671	654	670	642	671	641
Gpc6	0	0	0	1	0	0	1	0
Dnal1	116	101	149	143	139	124	111	151
Gm18335	2	2	1	1	2	3	2	2
Coq10a	355	298	318	345	312	316	267	270
Pan2	156	122	156	147	161	169	199	185
Sap30bp	408	400	361	406	411	355	410	406
Hs3st6	7	1	2	3	1	1	1	1
Gm37486	20	25	21	14	17	11	20	27
Ngly1	211	203	184	217	196	166	207	184
Gm8221	0	0	0	0	0	0	0	0
Gm43621	2	4	1	2	4	5	6	2
Plxna1	2901	3819	3670	3329	3252	3686	3160	3395
Entr1	481	456	462	466	449	444	492	489
Gm12932	17	12	11	10	8	3	6	4
Clasp1	441	488	510	492	530	508	482	535
Arl11	445	509	479	438	500	488	512	433
Lrfn4	73	73	71	60	87	80	67	71
Chn1os3	1	0	0	0	0	0	0	0
Gm45351	2	1	1	1	0	1	2	2
Hsd17b10	227	195	208	215	216	224	199	161
Hectd1	1121	1432	1401	1428	1180	1335	1194	1377
Tbp	285	287	254	263	261	233	241	257
Slc24a3	23	17	20	33	10	10	18	33
Crip2	89	25	38	94	19	11	11	9
Rbm22	402	388	420	424	393	389	387	397
Actr10	353	370	359	369	340	402	386	329
Tlr8	689	1183	1091	746	1015	1204	1127	974
Zbtb26	63	73	83	74	68	69	67	99
Tnp2	0	0	0	0	0	0	0	0
Gm5873	0	0	0	0	1	0	0	0
Gm23639	0	0	0	4	0	0	0	2
Cchcr1	36	38	48	51	45	31	44	49
Gm19026	7	14	10	5	6	11	19	29
Rps2	268	306	302	258	270	316	303	258
Sgsm1	45	38	28	28	49	59	44	26
Rrp12	368	352	318	362	334	263	304	365
Gm26865	1	2	1	0	1	0	0	3
Parp4	590	661	659	630	611	717	662	700
Emd	286	232	261	300	232	221	233	234
Fkbp1b	182	174	195	176	207	208	203	178
Tufm	212	234	228	197	214	216	227	223
Prr13	683	740	719	607	657	743	667	621
Cdadc1	316	282	325	319	355	356	352	376
Zfp457	1	2	1	4	1	2	0	1
Adamts4	7	8	5	13	8	4	6	2
Tmem80	141	138	117	110	144	135	155	139
Lmf2	486	604	573	496	574	497	580	644
Smc1b	1	7	3	1	8	8	13	4
Pcyox1	1229	1421	1456	1215	1336	1452	1315	1209
Wdr75	345	349	342	365	338	267	293	337
Gm19510	1	2	0	1	2	0	0	2
Asb8	334	303	284	311	316	311	275	268
Sfpq	413	739	493	427	568	590	691	712
Gm4117	2	7	6	4	5	5	20	15
2510017J16Rik	1	0	1	0	0	0	0	2
Gpr107	1108	1225	1211	1084	1233	1270	1241	1204
Mmd	259	220	248	246	256	241	235	196
Arnt2	19	21	19	24	13	19	13	27
Igf2bp3	239	282	196	247	298	238	206	270
Gm27194	1	2	1	1	0	1	3	1
Gm7964	68	88	87	71	80	85	79	72
1700037C18Rik	44	47	54	45	42	35	38	60
Igf1	1171	1486	1378	1142	1298	1525	1684	1313
Sf3a1	435	440	419	460	453	420	444	446
Il1rn	1376	1611	1449	1305	1371	1492	1360	1293
2410003L11Rik	7	5	3	1	1	2	0	3
1700086O06Rik	7	4	2	8	8	9	8	8
Zfp597	289	243	295	330	266	214	191	248
Rras	300	309	310	291	311	369	344	271
Gm14006	2	0	0	0	2	0	3	0
Rnls	25	24	18	21	23	16	25	30
Rtn4ip1	310	261	269	239	266	220	195	290
Blnk	672	742	651	615	669	690	646	539
Ppp1r11	226	237	213	210	232	213	254	216
Dhtkd1	33	31	27	27	36	27	30	28
Gm21178	1	0	2	2	3	2	3	2
Gm43343	4	1	0	1	0	4	2	2
Sccpdh	253	221	228	240	226	224	176	232
Lnx1	2	2	2	1	2	1	0	2
Iqsec1	1895	2207	2083	1894	1920	2065	1896	1892
Azin2	151	70	110	155	103	87	69	110
Pdgfrb	14	22	13	15	11	23	15	23
Hps1	362	354	388	353	390	357	361	437
Snap23	501	596	545	494	528	512	537	504
Igf1os	12	9	10	7	11	8	11	5
Gm21984	0	0	0	0	0	0	0	0
Tns1	149	171	147	176	142	144	155	121
A930001C03Rik	18	3	10	20	6	10	2	6
Gm15672	4	4	3	3	3	4	3	5
Cd300ld	777	927	892	711	884	974	1102	809
Ppm1j	46	29	44	55	25	33	20	24
Mettl26	187	155	170	162	170	136	149	147
Spi1	780	865	849	688	786	930	906	719
Fgf22	3	1	2	1	1	0	0	2
Tmem223	97	96	100	80	106	93	103	95
Gm12592	1	1	3	5	2	5	3	3
Pcdhga12	2	2	5	5	2	5	5	3
Gm12174	8	5	7	7	11	12	8	5
Gm26980	0	1	0	0	0	1	0	1
Rarb	12	11	6	7	6	8	9	19
Zmym4	406	418	456	500	445	438	418	459
Dhx15	738	873	793	781	757	775	802	769
Gm16098	2	4	3	1	4	3	3	7
Hnrnpul2	1120	1177	1142	1050	1130	1151	1174	1127
Gm21814	2	1	1	1	3	1	1	5
Mfsd4a	2	2	3	1	2	4	2	4
Ccny	1112	1179	1094	1100	1117	1227	1167	1074
Fnbp4	699	661	658	668	628	711	779	657
Gm20513	3	2	0	7	2	1	0	2
Pik3r2	338	319	374	343	418	442	441	387
Heatr6	402	433	418	410	448	440	472	496
Timp1	216	208	208	198	214	340	263	147
Afp	26	35	30	34	38	39	32	43
H2-DMb2	19	25	18	19	22	42	41	35
Fbxl19	266	234	270	252	291	243	270	291
Trpt1	40	14	27	33	28	17	16	22
Mbd3	394	379	377	363	397	397	430	391
2010300C02Rik	1	0	0	0	1	0	1	1
Arv1	87	70	73	92	71	61	63	88
Gm49212	1	0	0	1	0	1	0	0
Ola1	375	363	336	362	357	373	386	330
Gm39556	35	40	36	29	53	57	55	58
Itga11	2	7	0	10	6	0	0	2
Prkcq	1	2	0	1	0	2	2	3
Cd14	627	830	740	566	714	947	933	835
Hdgf	922	1029	936	872	895	967	935	859
Mctp2	7	22	6	6	9	10	8	32
BC049352	3	2	1	1	1	2	0	1
Fyb	965	1186	1126	921	1104	1329	1377	1134
Ywhah	325	376	340	290	343	382	386	338
Gm14138	1	0	1	0	0	0	1	0
Gm16238	2	3	4	1	2	2	4	2
Mrfap1	320	341	343	299	314	364	332	311
Epb41l4aos	83	53	55	77	57	55	42	39
Naip3	7	2	3	2	2	5	4	6
Pomgnt2	74	58	69	72	70	55	40	62
Snrk	262	258	283	280	232	263	283	311
Mycbpap	5	5	3	3	9	6	5	4
Ankfy1	1375	1832	1657	1472	1582	1610	1721	1679
Ltb4r2	9	7	10	11	5	8	3	14
Hipk4	0	1	2	1	1	0	0	0
Gm6829	4	9	7	7	9	8	7	8
Mir100hg	3	2	0	1	2	0	2	1
Tasor2	456	496	473	568	385	423	355	563
C030015A19Rik	31	22	38	39	23	25	19	29
Tab1	182	148	153	191	174	177	209	178
Ifi27	391	297	408	357	353	461	360	338
Gm44198	0	1	1	1	0	1	2	1
Aff4	1283	1318	1415	1504	1129	1412	1130	1296
Rnf128	1173	1344	1274	1170	1048	1255	1043	1063
Scap	518	500	533	549	533	484	531	519
Xpnpep1	525	623	516	487	555	551	570	579
Gm12504	1	2	1	1	2	0	2	4
Gm20655	1	0	0	0	0	0	2	2
Limd2	222	256	219	160	298	323	453	303
Olfr93	2	1	0	4	1	1	0	0
D430001F17Rik	0	1	0	1	0	0	2	2
Gm9570	2	1	1	1	2	3	3	2
Gm48408	2	0	1	1	1	0	0	0
Zic5	2	1	0	1	0	1	1	0
Mall	2	1	2	3	1	4	2	3
Kcna2	6	3	8	22	9	10	6	3
Gm9776	63	53	60	57	53	68	59	72
Iqcb1	186	125	152	194	139	109	75	135
Hddc3	56	51	48	60	66	42	51	67
Samd15	6	7	4	1	6	9	7	12
Gsdmd	591	606	637	546	611	680	707	626
Ptgr1	399	353	376	392	354	429	372	351
Gm16332	0	0	0	0	0	0	0	0
Vangl2	17	16	17	20	29	13	18	16
Gm5913	3	7	6	11	6	9	11	8
Klkb1	7	1	4	8	5	8	3	2
Map1lc3b	381	423	425	358	422	477	484	438
Gm9522	3	4	2	9	7	12	7	7
Akr1c12	81	59	59	58	62	50	66	68
Rer1	585	645	596	532	564	603	569	525
Atad5	97	90	96	110	72	82	62	81
AC160336.1	2	1	0	2	2	1	1	2
Carlr	1	1	0	1	0	0	0	0
Gm16244	2	0	0	2	0	1	1	0
Tmem138	147	130	136	130	134	121	128	153
Ell2	1257	1530	1305	1189	1306	1280	1301	1255
Rpl26-ps4	0	0	1	3	2	0	3	2
Gm42457	2	3	4	1	6	3	3	4
Gm47414	12	7	9	8	2	4	10	4
Atp6v1h	644	641	600	639	611	662	620	542
Tmem231	101	58	108	126	105	83	67	101
Gpr33	0	0	0	0	0	0	0	0
Gm43982	2	1	4	3	1	2	5	7
Rpl13-ps3	1	1	2	1	0	0	1	1
Zfp94	54	43	53	57	54	45	54	57
Exo5	253	295	244	231	304	264	244	268
BC031181	348	390	362	317	337	356	342	340
Hsd17b7	133	157	152	154	155	116	86	175
Tnks	786	921	918	979	819	868	832	927
Ak7	2	1	0	0	1	1	2	0
Gm33055	1	0	0	1	0	1	1	0
Gm42884	2	1	1	1	3	4	1	5
B4galt1	1303	1560	1469	1304	1378	1430	1366	1340
Gpr45	0	0	1	0	0	0	0	0
Dda1	443	436	405	441	442	473	481	439
Bcorl1	305	245	267	324	259	272	220	285
Ccdc58	158	141	154	154	153	131	123	130
Gm29438	0	1	0	0	1	0	1	1
Gm6564	0	0	0	1	0	0	0	1
Rad21	681	725	686	691	692	679	679	652
Il1f9	52	28	30	64	35	61	21	83
Phc3	857	831	935	1049	809	855	730	912
Zfp664	563	585	602	549	602	623	550	649
Cnn3	269	145	219	257	189	184	91	109
Atp5h	227	224	229	214	227	266	246	208
Catsper2	34	19	27	29	29	16	8	24
Glb1	718	716	819	732	716	893	785	680
2210009P08Rik	0	0	1	1	0	0	0	0
Plat	1	1	0	3	2	2	2	2
Psmg1	108	123	109	114	127	106	113	106
Ak4	496	418	448	510	462	389	422	456
Cysltr1	133	196	170	108	205	205	341	210
5830417I10Rik	153	166	143	161	158	144	131	175
Gm9727	2	5	4	4	2	2	0	4
Txndc2	1	0	0	0	0	1	0	1
Auts2	2	1	1	4	0	1	1	0
Rhbdl1	2	2	2	1	1	0	0	0
Fastkd2	243	298	233	246	266	219	227	258
Cox16	26	26	24	20	22	20	31	32
Gm6377	32	40	23	43	47	43	73	56
Slc17a7	2	3	3	0	2	1	1	1
Hoga1	12	17	14	10	20	14	26	16
Tspan12	2	0	0	1	0	0	0	1
Cd300ld5	2	0	0	1	1	0	1	2
Gm9042	2	3	1	2	2	2	3	2
Gstm2	340	304	337	329	319	364	296	272
Ripor3	8	2	15	18	5	14	6	4
Gucd1	344	367	311	345	377	331	353	370
Gm5830	0	7	3	2	3	3	1	3
Gm42849	0	1	0	0	0	0	0	0
Gm10179	2	5	6	4	3	4	6	4
Snx29	111	112	136	160	103	112	127	135
Tmem171	37	48	55	33	55	43	61	42
Gm6681	0	1	0	0	0	0	0	1
Rnf111	757	820	745	767	750	794	810	814
C530008M17Rik	2	1	2	1	2	2	0	3
Tmem183a	478	485	436	441	462	429	470	452
Lbhd1	32	49	21	24	28	29	44	43
Abraxas2	713	692	725	690	671	694	657	666
Fam210a	579	567	660	671	626	614	572	621
Gm43466	0	1	1	0	0	1	2	1
Tmem161b	234	243	247	255	228	224	211	253
Rptor	657	689	676	673	704	609	655	756
Unc13d	652	638	623	628	648	635	618	695
Ap3s1-ps1	5	10	5	7	6	10	9	6
Lipn	18	63	58	8	63	48	111	63
Synj2	520	560	593	603	575	542	557	578
Slc2a10	0	1	1	1	2	0	0	2
A630012P03Rik	2	7	2	0	4	3	6	2
2010110K18Rik	0	0	1	0	0	2	0	1
Clec9a	149	71	140	173	105	197	107	75
Nrf1	394	369	335	363	381	270	277	379
Tnfsf15	48	45	65	49	64	104	71	66
Gm9247	27	22	21	22	27	21	25	20
Celsr3	120	72	95	118	116	107	96	124
Arhgef17	87	37	83	97	71	109	28	67
Ifi44	437	780	557	335	589	581	787	670
Dkk3	2	3	1	5	2	1	1	0
Kcnh7	0	1	1	0	1	1	0	2
Gm49972	0	0	1	1	0	0	0	1
Tdg-ps2	4	8	1	2	3	2	3	3
Mbtps1	441	447	478	442	478	473	574	524
Bcs1l	138	122	144	144	149	140	126	124
Nabp1	2143	2188	2315	2166	1976	2254	1356	1902
Pithd1	336	280	303	320	331	272	252	275
Mrpl17	308	285	295	283	272	282	263	262
Pex19	552	582	553	517	594	536	557	596
Fam83f	209	146	154	208	158	103	82	145
E2f2	76	70	79	64	86	100	123	103
Upp1	90	118	113	80	108	134	157	206
Slc35a5	331	377	373	358	369	387	364	347
Gldc	7	2	0	2	2	3	4	5
Mdn1	415	567	558	449	474	453	404	641
Gm28403	0	0	0	0	1	0	1	1
Dbf4	169	179	151	164	167	158	162	164
Cfap20	260	229	215	231	218	222	224	240
Dnajc21	272	218	217	274	228	192	208	225
Edf1	269	300	267	257	271	294	285	243
BC035044	0	0	1	0	1	1	1	1
Fbxl21	22	21	26	18	28	14	14	21
Gm19815	0	1	2	0	0	1	0	0
Dio1	0	1	2	0	0	0	1	0
Cstf2	234	266	218	226	222	180	201	275
Hif1an	583	517	640	671	572	495	533	589
Ppic	106	117	130	95	117	153	114	187
Gm47283	41	39	8	15	8	17	21	20
Ust	59	67	29	65	61	54	41	55
Hc	0	0	0	0	0	1	1	0
Tmem160	186	179	210	184	189	190	202	182
Glis1	0	0	0	1	0	1	0	1
Zeb2	2007	2453	2250	2074	2109	2404	2343	2125
Snord87	2	1	0	1	0	0	4	1
Vnn3	38	25	47	45	41	68	62	49
G3bp1	590	589	576	557	601	638	652	605
H60b	27	16	20	33	21	15	7	13
Pdf	0	2	2	4	1	4	5	6
Kctd3	225	237	245	246	229	204	226	239
Gpr137b	863	935	936	879	813	850	682	676
Churc1	26	23	17	18	18	19	23	25
Fpgt	339	341	326	352	328	322	354	342
Lifr	20	9	12	16	14	17	18	32
Zfp414	168	168	191	157	191	189	183	171
Gm48969	0	0	0	0	0	1	1	0
Gm12870	2	0	0	0	2	0	2	2
Lyzl4	10	3	2	8	6	3	6	5
Prelp	1	1	1	0	2	2	0	0
Setx	662	830	825	791	730	734	740	898
9230114K14Rik	57	32	42	71	20	13	16	22
Ccdc18	7	3	5	8	4	3	4	2
Prdm11	7	17	17	6	18	16	25	26
S100a8	92	93	79	83	89	125	136	110
Trim65	85	121	102	75	134	95	193	157
Rabl6	784	691	721	733	755	705	618	646
Fmr1nb	6	3	0	0	0	0	3	0
Grcc10	21	10	14	14	10	14	18	13
Tpgs2	182	185	191	162	215	177	190	179
Gm26542	23	9	17	35	19	15	10	9
Abcf2	522	542	523	497	543	537	571	531
Ado	644	539	615	650	612	640	527	516
Arf5	417	421	422	359	398	443	398	380
Ndufb1-ps	148	150	153	132	141	178	188	149
Capn15	691	447	578	811	516	492	404	445
A330074K22Rik	79	64	116	114	100	151	56	69
Gid8	304	324	337	323	321	337	335	317
C1d	239	230	228	223	215	227	225	204
9330136K24Rik	11	5	16	13	6	10	6	10
Fhod3	30	13	22	23	11	6	6	16
Gm14269	6	12	10	10	7	10	13	13
Rps11-ps2	2	0	0	0	2	0	2	1
Wac	609	676	634	610	598	594	581	572
Gm44974	0	1	0	1	1	0	0	1
Prss23	0	1	1	4	2	1	1	2
Man1a	396	416	489	468	429	534	523	481
Eif3s6-ps4	2	3	3	2	2	5	4	1
2610035D17Rik	44	15	43	42	37	39	28	26
Gm2199	7	1	5	4	6	3	7	5
Mrps24	186	164	170	159	167	161	161	151
Gm4928	12	7	11	9	10	3	9	11
Gm4865	2	1	4	3	4	3	4	2
Ppp1r8	242	265	219	218	252	192	250	259
Erich2os	0	0	0	0	2	0	0	1
Heca	365	329	366	419	325	376	386	328
Gm11453	4	9	7	6	6	11	9	11
Kcnh1	2	3	0	1	0	0	1	0
Gm6170	0	1	1	1	3	3	2	2
Cox19	206	192	144	171	181	190	177	163
Mpv17l2	257	238	279	264	271	234	231	257
Brd3os	35	29	39	40	36	33	27	34
Lamtor2	228	228	225	187	212	251	243	201
Itgal	1108	1433	1522	1136	1300	1791	1991	1460
Fbxl12	279	168	219	298	195	239	197	185
Lad1	0	0	0	1	0	0	0	0
Gm7384	0	2	0	1	2	1	2	1
Crbn	441	425	445	435	428	460	440	423
Zfp931	105	90	92	115	113	97	81	86
Clcn3	644	632	708	723	592	603	560	669
Rpl18-ps2	8	4	3	5	8	11	9	5
Mir24-2	2	2	2	0	0	1	1	0
1700101I11Rik	20	16	24	29	23	24	30	23
Zhx2	299	191	250	298	246	251	229	242
Gm30122	4	0	2	4	4	0	1	1
Gm5131	5	0	4	1	1	2	2	0
Gm43682	2	3	3	5	5	3	7	5
Ccdc28a	130	130	114	130	147	122	145	139
Fhl1	2	0	0	0	0	0	0	0
Rell1	281	270	254	310	255	240	231	257
Cenpi	35	34	36	36	32	24	33	30
9230111E07Rik	5	2	4	1	5	5	2	1
Pcdhga8	1	0	1	1	0	0	0	2
Rpl31-ps8	5	3	4	5	6	4	6	2
Gstm6	0	0	0	1	2	0	0	0
Ano8	200	174	199	205	205	193	204	232
Aurkb	59	32	53	65	60	43	56	38
4930481B07Rik	17	5	6	12	14	3	7	10
Gm6305	0	0	0	1	1	1	0	0
Cmtr2	157	181	172	167	159	136	144	165
Lrch2	0	1	1	0	0	0	0	0
Trav14-3	0	0	0	1	1	0	0	0
Gm17229	5	1	8	3	4	5	4	2
Csad	60	45	81	61	88	107	99	67
Trib2	0	1	0	1	0	0	0	1
Bnip1	178	172	168	185	177	159	177	174
Gm9812	1	0	2	4	2	0	3	5
Sik3	634	607	626	693	704	654	716	687
Mib2	620	425	591	601	573	580	533	567
Aldh1b1	502	509	546	474	538	504	501	474
A730017L22Rik	40	55	40	49	44	39	63	81
Extl1	6	0	2	4	3	3	2	5
Mirlet7g	0	0	0	0	1	0	0	0
Fam102b	909	845	991	987	863	954	869	819
Zdhhc24	316	340	310	309	321	243	251	343
Rlf	621	504	568	686	498	473	454	524
Bcar3	512	580	472	496	530	457	505	495
B130046B21Rik	16	11	4	10	6	4	12	17
Pkig	314	329	327	294	333	329	341	313
Mdh1	564	591	574	508	539	624	582	484
Ints6l	256	198	267	262	223	268	222	249
Zfp146	435	398	415	433	411	370	344	359
Zfp953	97	100	118	112	92	80	87	124
2010109A12Rik	1	1	0	1	1	4	0	2
Gm2383	5	1	3	1	3	0	4	2
Gtf3c3	362	353	386	418	359	316	268	330
Rfxap	161	136	127	147	158	108	160	138
Glt8d2	1	1	2	0	0	3	1	1
3000002C10Rik	10	10	15	10	11	11	14	12
Gm6263	3	5	3	3	0	3	2	1
Rpl14-ps1	42	34	41	37	43	57	50	30
Ly96	109	147	99	109	125	113	149	124
Dnal4	263	217	251	199	245	245	230	227
Hace1	167	177	174	200	182	179	168	215
Gnpat	517	484	491	496	527	502	483	486
Zdhhc6	437	436	467	435	457	492	499	430
Sh2d5	3	1	3	3	1	0	1	1
Usf1	378	359	374	361	398	381	398	394
Kbtbd12	20	22	18	17	23	19	22	16
B230303A05Rik	40	26	32	50	36	29	9	33
Mir142b	1	1	0	1	4	4	3	5
Pus1	288	253	277	243	284	229	239	272
Mphosph9	149	95	109	149	111	100	90	123
Bag3	499	433	446	506	482	474	487	400
Gm12999	12	7	13	8	5	12	7	5
Gprc5b	288	122	221	368	130	131	72	184
Gm49125	4	13	25	12	16	24	12	20
Pigu	388	456	430	378	412	399	432	427
Sprr2e	0	0	0	0	0	0	0	1
Gm44609	4	5	2	2	5	5	5	2
Gm7334	6	5	4	5	2	3	2	2
Hspa12b	0	0	0	1	0	0	0	2
Gas5	200	203	211	200	172	223	230	198
Pctp	394	431	380	362	417	391	419	409
Clpp	281	277	275	266	287	260	238	272
Trpc6	0	0	0	0	2	0	0	0
Por	1047	1292	1133	1013	1050	1058	1074	1070
Klhdc3	421	445	443	418	483	516	521	451
Wipi1	498	401	463	476	450	476	404	422
Acss2os	1	1	0	1	1	1	0	0
Mettl5	130	113	114	128	124	137	121	108
Pml	838	916	857	825	901	898	970	910
Nsun6	130	105	121	126	127	95	92	124
Gm5417	2	2	0	1	0	0	0	3
C530005A16Rik	12	10	10	13	9	12	12	9
Zfp141	179	154	178	183	166	143	161	195
Tbc1d24	428	493	503	489	427	399	344	511
2810408A11Rik	1	1	4	1	4	1	2	2
Gm4949	1	0	1	1	2	2	2	0
Ctnnal1	7	1	5	6	6	5	3	5
1810024B03Rik	33	24	30	33	36	34	33	30
Gm6264	0	0	1	1	0	1	1	1
Gm14121	7	8	3	10	7	10	10	5
Lin9	112	73	101	114	96	73	95	102
Ankdd1a	19	0	11	22	13	18	3	6
E430024P14Rik	3	1	6	4	4	8	4	4
1810044D09Rik	24	29	24	24	19	16	21	27
Gm43006	0	1	0	0	2	1	3	0
Taf3	338	306	295	339	307	287	274	304
Ifi27l2a	167	179	175	159	192	194	234	161
Myo16	3	5	4	7	4	6	6	9
Dpf1	16	12	7	10	10	10	5	13
Stum	12	4	15	29	11	17	8	8
Gm26571	3	3	1	3	2	2	1	4
8430430B14Rik	0	0	0	0	0	1	0	0
Tomt	7	12	9	8	11	19	12	11
Chst11	832	1160	787	931	1061	1007	944	911
Polr1e	122	128	115	111	151	102	106	139
Gm49694	2	1	3	2	3	0	2	1
Prkar2a	574	533	519	657	511	450	402	495
Rgs4	0	1	0	1	0	0	0	0
Gm43028	0	0	0	2	2	1	4	1
Gm15991	1	3	7	7	8	5	7	11
Gm20342	17	27	24	21	18	15	17	17
Tnfrsf1a	784	898	842	723	796	872	836	740
Itga5	1617	2070	1852	1588	1773	1886	1816	1787
Lactb	320	280	315	336	311	330	307	283
Akr7a5	182	149	161	162	152	132	133	165
Paqr7	297	364	303	264	357	353	400	437
Ermard	243	172	215	219	213	206	209	167
Rel	476	472	531	541	486	483	463	547
Zfp747	78	71	65	81	76	59	80	93
Gm4609	3	2	3	5	9	6	6	10
Mpp5	553	421	426	616	402	409	308	436
Cdca8	115	90	105	99	110	97	83	116
Asf1b	59	57	71	57	60	63	78	67
Slc25a47	3	2	6	7	2	4	2	3
Srrt	470	559	487	363	546	493	647	571
1700001C19Rik	3	1	4	4	4	2	4	2
Slc39a6	482	502	486	516	451	405	407	509
Cd109	485	396	437	625	303	300	277	327
Tm4sf5	26	16	28	27	28	27	36	33
Sptbn4	14	4	7	14	8	6	8	8
Atp11b	936	874	1030	1110	863	1040	857	875
4833439L19Rik	574	530	598	587	589	625	595	537
Gm11362	1	2	0	1	1	1	1	2
Gm49064	2	4	3	2	2	2	4	5
Matn2	2	0	1	0	4	2	4	4
Platr1	0	3	0	0	0	0	2	2
Gm12089	1	1	0	0	1	1	2	0
Fxr2	615	568	613	640	562	556	560	563
Cln8	1376	1382	1327	1386	1254	1174	1157	1190
Eid2b	84	36	81	92	79	66	48	58
Oacyl	0	1	0	1	2	3	2	0
Pced1a	248	194	251	246	232	202	229	229
Phf1	313	196	278	295	252	240	248	242
Cnot6l	1022	977	1043	1147	992	991	917	905
Gm15382	6	3	6	6	6	5	6	2
H2-T-ps	248	144	217	249	179	169	84	157
4430402I18Rik	2	3	3	5	2	4	2	5
Eif4e2	517	552	548	494	597	567	651	572
Zfp280b	152	152	153	188	159	144	145	173
Ggps1	430	434	432	426	415	396	431	445
Gm6035	1	2	3	1	2	1	3	0
4930532G15Rik	1	0	1	1	3	0	1	2
Zkscan3	384	395	396	414	370	384	348	407
Dusp10	112	99	73	115	102	59	69	105
Gm26964	4	0	0	0	1	3	0	2
Gm11592	7	0	1	5	1	2	2	2
Phtf1	281	249	311	304	314	326	311	327
Gm49727	10	8	7	13	11	8	10	10
Akr1b7	4	1	1	5	3	1	1	2
Gm43203	1	3	1	1	2	4	1	6
Zc3h7a	899	925	880	900	795	895	867	891
Cdc37	583	569	605	607	579	677	666	560
Tsks	0	0	0	0	2	0	2	2
Foxp4	341	303	309	333	350	446	421	376
Gm22574	1	2	2	1	1	2	4	2
Ccdc115	276	277	276	245	282	266	299	273
Recql	189	213	218	210	225	217	252	245
Zfp418	38	38	36	45	44	34	39	39
Arhgap33	8	2	3	4	7	10	5	5
Gm27326	1	1	3	1	0	2	3	3
Sox11	1	3	0	2	0	0	0	0
Gdpd3	33	35	43	18	36	42	59	38
Top2b	800	785	831	852	752	784	741	709
Zfp870	101	98	93	103	113	122	99	93
Kif2c	2	4	2	2	2	2	6	4
Adnp	12	27	16	19	14	14	20	20
2310009B15Rik	36	28	25	36	30	33	31	28
Mxd4	229	191	252	249	276	361	435	266
Gm39197	1	1	2	2	2	3	1	3
Tbrg4	444	430	382	407	419	345	360	434
Lncbate10	1	0	2	0	3	0	0	2
Ppia	156	206	187	153	161	194	188	182
Gsn	1058	1172	1189	1023	1106	1290	1212	1077
Cebpa	1114	1217	1131	1032	1055	1052	1039	975
Gm50069	7	7	9	10	3	5	6	7
Elob	172	191	184	167	175	214	188	168
Pdcd4	185	148	155	172	176	189	186	149
Gm48701	2	1	6	4	5	3	1	4
Mst1	8	3	3	8	2	3	1	6
AU041133	56	57	56	53	45	41	42	53
Socs4	693	715	726	827	643	587	556	668
Lyl1	81	106	64	63	102	137	201	160
Mir27a	1	1	1	0	2	3	0	2
Sh3d21	23	20	24	18	23	21	15	13
Map9	12	12	10	10	9	11	5	6
Sp7	1	1	1	1	2	3	1	1
Bub3	341	323	334	330	353	367	390	353
B3gnt6	10	3	4	13	5	1	1	5
Hspa9-ps1	9	14	7	7	10	10	6	9
Gm7065	0	0	0	1	2	0	0	0
Sptlc2	835	933	869	823	828	869	936	866
Rsad2	1606	2384	1764	1471	1723	1756	1689	1859
Tmem263	140	89	105	138	98	85	64	97
Gm42031	19	17	12	21	34	34	37	34
Ggct	166	141	153	164	149	139	132	138
Nkrf	83	105	87	113	95	84	88	115
Tctex1d2	210	200	199	214	188	189	147	163
Alkbh7	120	93	102	118	109	93	110	106
Dolpp1	285	244	264	262	253	239	190	247
Rps24-ps3	12	12	13	11	14	16	14	8
Cdh24	7	4	1	10	6	8	5	5
Gtf2h3	210	194	193	192	187	190	172	203
Ptrh1	136	137	146	134	129	120	127	147
Cdc20	12	15	9	14	18	8	15	9
Rela	654	660	626	616	635	671	686	613
Rpn1	1008	1095	1075	954	975	1092	999	922
Lrrc9	11	17	10	8	8	9	8	15
Gm18859	9	14	9	16	12	11	9	16
Gm29376	0	0	0	0	0	0	0	0
Bfar	650	549	608	581	548	592	563	549
Gm26862	1	0	2	0	0	1	0	0
Gm5903	2	4	9	4	6	5	4	6
Atpaf2	385	394	372	345	368	325	327	352
Slc4a2	250	285	239	217	276	294	458	398
Gm16092	2	1	0	2	2	0	1	0
Zfp950	205	230	229	178	215	236	250	256
Gm7600	1	0	0	1	1	0	1	0
Agtrap	939	1106	1066	808	1016	1138	1303	1054
Gm14305	23	23	22	25	15	19	17	20
Map2k6	15	24	13	7	21	13	23	30
Adgrf5	5	5	1	5	0	4	1	0
Fsd1l	35	33	38	38	35	13	28	50
Zbtb39	175	192	212	207	198	179	177	222
Trim21	341	449	371	322	403	377	438	477
Pcbp2	909	961	923	870	888	1008	998	808
Gm11992	7	19	14	11	11	8	11	18
Commd9	283	289	265	228	262	252	258	283
Gm39326	1	0	0	1	2	0	0	0
Rnf32	3	0	1	3	2	2	2	2
Ltb4r1	147	84	142	131	130	157	119	119
Gm8254	0	0	0	0	0	1	2	2
Naa20	303	313	284	276	291	300	305	273
Rap1b	1033	1221	1071	922	1064	1135	1119	982
Yipf5	509	510	497	495	476	474	430	451
Flywch2	53	59	36	45	45	50	46	56
Gm14150	0	0	0	1	0	0	4	0
Dgki	28	17	19	39	15	9	10	13
Ptpn22	87	86	92	70	144	150	123	99
Rmnd5a	814	699	870	873	768	834	802	707
Pla2g6	286	219	214	287	239	197	208	211
Lactb2	249	255	239	268	236	201	225	247
Nhlrc2	362	355	411	397	364	372	344	398
Epn1	827	732	807	793	810	913	902	747
1700037H04Rik	305	282	281	284	289	290	277	297
Gm1141	2	0	0	0	0	2	0	0
Eif3l	621	647	630	578	628	641	665	578
Xpo1	1120	1097	1101	1145	969	980	916	977
Gm41307	5	2	3	5	6	9	4	0
Myo5c	2	4	1	2	2	1	1	1
Gm45059	0	0	1	0	1	1	0	0
Gm43660	0	0	0	1	1	0	0	0
Lcmt1	241	184	227	231	253	263	270	201
Timm8a1	19	12	11	19	12	5	10	10
Tbc1d22b	324	321	328	342	347	324	327	331
Prx	9	10	10	10	11	9	16	17
Idh2	442	420	478	452	450	451	398	363
Adgrl2	420	561	618	513	490	627	561	753
Hsd17b12	526	635	573	527	608	614	574	542
Socs3	403	370	441	409	453	504	487	564
Eif2b2	347	338	340	330	326	334	327	344
Pfkfb4	520	494	484	537	536	596	506	510
Cpeb1os1	2	2	3	4	3	3	1	3
Tmem220	152	125	131	119	120	120	99	128
H1f0	421	398	408	434	342	322	226	369
Med26	163	126	132	147	148	133	143	146
Gm4950	3	1	0	2	2	2	4	1
Gm47210	2	1	2	1	0	0	1	1
Armcx1	86	86	92	92	100	70	76	85
Cd302	340	399	402	307	393	458	454	370
Frg1	231	241	226	228	240	234	234	197
Pum2	1281	1433	1362	1343	1222	1333	1247	1298
Acy1	27	36	19	20	36	18	31	28
Ftl2-ps	15	7	13	13	17	10	12	10
Tcea2	62	36	53	55	44	46	62	52
Gm8459	9	10	17	10	17	15	7	16
Zfr	836	884	802	860	737	785	744	806
Yipf6	569	546	554	569	534	492	455	509
Smg7	805	847	788	835	772	705	729	838
Trmt44	106	111	110	117	116	114	124	144
Gdf11	2	1	2	1	1	2	1	0
Lime1	1	2	0	4	1	0	1	1
Cdip1	273	252	234	275	258	290	287	265
Gm13131	2	0	1	1	2	0	2	2
Iglon5	6	12	1	1	18	12	22	13
Prss16	31	11	33	17	27	24	20	23
Tbxas1	876	995	989	819	1048	1195	1027	912
Pcgf6	182	111	159	208	148	130	91	137
5330406M23Rik	0	0	0	2	0	1	0	0
Gpc1	1126	1073	1196	1143	1066	1265	905	964
Gm28100	1	1	2	3	0	1	4	2
Gm42595	16	14	18	17	15	12	18	14
Cdc14b	203	152	224	243	167	182	132	157
Fam133b	141	138	139	144	145	158	156	161
Hmgb1-rs17	0	0	1	0	0	2	0	2
Smpd4	506	522	475	445	519	463	443	550
Kmt5a	806	788	804	779	760	821	780	670
Gm37718	0	0	1	1	2	0	0	1
Prrc2c	1414	1711	1780	1808	1483	1671	1292	1704
Sidt2	1258	1358	1421	1352	1347	1452	1327	1275
1700086P04Rik	12	4	5	12	8	3	4	11
Gab3	50	35	57	57	52	50	51	51
Snx11	474	534	528	433	546	495	511	527
Sgip1	1	0	0	0	3	0	1	2
Olfr1395	0	0	0	0	0	0	0	1
Kbtbd11	2	1	0	1	0	1	0	0
Gm28800	8	7	8	6	5	8	10	9
Asns	214	140	166	244	134	122	144	136
Erf	231	287	260	205	241	280	335	282
Tlr5	0	0	1	0	0	0	1	2
Smpdl3b	309	325	361	274	382	488	541	505
Gm11449	0	0	0	1	1	2	1	2
Arhgap39	229	220	210	293	235	232	211	221
Pik3ca	896	935	966	983	943	886	945	855
Mthfs	89	82	77	92	70	68	56	75
Ptpro	125	171	156	124	161	166	286	151
Serpina3m	0	0	0	0	0	0	0	1
Gm11545	4	3	1	3	2	8	0	2
B130055M24Rik	7	21	12	8	11	8	12	23
Pidd1	215	92	119	234	103	63	59	105
Gm19500	0	0	0	0	0	0	0	0
Srsf4	332	250	293	295	291	314	323	265
Nckap5l	314	243	275	316	288	283	286	259
Gm3815	2	5	2	0	2	1	0	4
Sema3d	0	0	1	0	0	0	0	0
Angpt4	0	0	0	0	1	0	1	1
Smpd5	267	220	249	252	245	252	182	326
Mamdc4	6	3	7	4	9	3	6	5
Fryl	688	788	791	819	730	741	680	848
Stim1	771	834	897	883	773	735	733	795
AW146154	110	106	112	112	105	107	107	131
Klrb1f	0	0	0	1	0	1	0	0
Spred3	130	122	126	128	142	169	134	153
Gm19522	2	2	3	3	6	2	3	0
Mapre1	890	844	891	910	844	921	899	836
Gm14636	8	8	14	7	15	8	13	19
C79130	17	12	17	18	14	16	24	27
Jmjd6	328	337	308	304	329	263	335	316
C130012C08Rik	1	1	4	2	2	2	4	5
D5Ertd605e	0	0	1	0	0	4	6	2
Parp8	217	255	224	204	275	292	323	289
Ube2r2	579	518	557	534	521	627	619	527
Tbx20	0	0	0	0	0	0	0	1
Irak1bp1	73	56	68	86	63	50	43	59
Gm13077	2	2	1	1	0	1	2	1
Prrx1	3	2	0	4	6	1	3	0
Gm20075	2	3	5	8	7	4	5	5
4932443L11Rik	2	4	1	7	1	1	3	1
Gm42913	2	1	1	1	2	1	1	2
Gm15701	3	2	4	1	2	4	2	4
Slc25a25	288	274	256	307	256	260	251	266
Abhd13	541	569	545	593	522	473	436	531
Dhodh	143	111	113	113	153	124	120	140
Cdkl2	149	132	137	127	149	134	157	154
Gm35037	1	0	2	2	2	0	2	4
Dcun1d5	405	418	394	397	393	413	388	367
Gm11127	2	2	3	4	2	5	4	2
Serpine2	21	23	12	36	17	17	19	48
Dna2	95	90	76	88	78	88	81	109
Dhx40	276	278	283	278	307	270	293	296
Bach2	17	11	19	26	15	17	20	12
Hax1	187	185	191	170	183	148	165	160
Gpr55	21	23	22	26	22	18	26	31
Hey1	38	43	25	50	45	29	39	20
Gm43128	2	1	2	1	0	0	0	2
Ttc7	496	576	579	480	581	635	745	591
D130020L05Rik	26	33	38	34	32	20	23	40
Caprin1	1347	1591	1451	1348	1343	1461	1437	1407
Hapln4	6	3	3	7	3	5	3	2
Zbtb2	247	197	243	228	224	199	224	216
Plekha5	151	121	149	159	130	161	133	156
Cfdp1	323	328	295	285	315	300	313	273
Gm12168	3	4	5	2	8	4	5	5
Tssk4	4	4	4	2	5	3	6	2
4833408A19Rik	12	7	14	10	10	12	6	6
Gm6576	2	0	2	1	4	3	4	2
Naxd	361	333	360	370	349	347	343	345
AC157997.1	5	0	2	4	0	0	0	2
Bmf	199	135	223	213	176	254	228	160
Cacna1e	0	0	0	0	0	0	0	0
Gdf15	267	64	97	279	54	34	18	54
Gm36401	1	1	1	0	0	1	1	1
Hfm1	0	0	0	0	2	0	0	1
Denn2b	64	25	29	69	29	20	26	33
Impdh1	714	630	668	722	656	628	545	601
U90926	26	15	26	15	31	51	38	41
1110059G10Rik	180	168	163	186	187	171	196	160
Pgm5	0	0	0	0	2	0	0	0
Sdhaf2	520	491	482	492	495	518	506	453
Gm11874	1	1	0	1	0	1	0	1
Arhgap42	2	3	0	0	1	0	1	2
Dnajb5	141	142	136	127	174	161	183	168
Gm31045	0	0	0	1	1	0	0	0
Pdcd11	615	636	637	630	623	571	597	688
Il1rl2	358	473	414	378	415	501	522	516
Trappc4	310	318	279	278	293	275	297	291
Emc10	553	535	574	502	519	562	560	524
Malsu1	165	138	144	155	164	129	134	133
Fahd1	94	68	60	86	74	62	52	60
Lonp1	683	631	672	699	663	609	660	686
Gm12464	0	0	0	0	0	0	0	1
Gm30970	3	1	1	2	2	3	2	5
Zdhhc16	328	311	366	336	336	331	336	344
Cadm1	209	246	162	234	268	234	181	102
Psme3	785	899	778	748	798	817	781	748
Asb13	147	172	154	135	184	149	195	178
Pfkfb3	1671	2065	1813	1649	1789	1820	1779	1746
Bpgm	198	196	178	166	206	176	179	175
Rcsd1	92	104	104	77	124	158	169	149
Galnt15	11	10	5	13	10	8	13	5
Gm9061	8	3	0	10	7	5	6	9
A930005H10Rik	64	68	58	57	56	73	66	69
Actr3	804	930	829	741	770	869	846	689
D7Ertd128e	5	9	3	4	6	5	1	3
Pde12	399	317	379	440	356	321	285	340
Snhg3	64	55	57	63	56	56	67	58
Nyap2	5	7	2	7	3	2	7	4
Gadd45gip1	153	119	121	147	137	149	148	139
Snord89	18	17	11	17	21	15	12	10
Gm9733	9	2	4	4	12	11	17	7
Bcap29	413	475	425	423	418	419	363	405
Dusp8	34	9	25	28	28	14	23	22
Dtd1	68	68	67	86	100	60	84	89
Supt4a	200	198	196	179	189	192	214	185
Nop56	314	327	289	317	304	284	295	322
Epgn	0	0	0	0	0	0	0	0
Prrg2	228	240	239	223	268	219	253	248
Dlc1	29	36	14	29	28	17	11	16
Cep135	130	150	161	135	130	159	170	182
Wwc1	6	2	4	2	2	1	3	4
D2hgdh	133	129	124	150	136	127	140	146
Cacng6	0	0	0	1	2	1	0	2
Hspa4l	687	627	725	825	589	688	513	643
Gm16284	2	1	1	2	1	0	0	0
F11r	229	198	245	231	242	261	252	185
Gm28527	3	0	6	4	4	3	3	2
Rnf114	837	927	845	719	802	889	921	808
Med9	258	274	256	237	255	252	254	251
Gm43372	5	1	3	0	1	1	2	3
Ccdc17	49	36	48	45	41	39	56	37
Dgcr6	248	251	223	250	245	235	206	225
Ermp1	534	519	560	610	565	500	444	498
Zfp652os	27	17	16	23	22	17	21	22
Gm43679	1	1	0	2	2	0	1	1
Wdr93	97	71	81	84	104	77	84	61
Gm17455	2	0	0	1	2	1	0	0
Eif4ebp3	4	4	3	5	6	4	0	2
1700124L16Rik	2	0	2	2	2	3	3	2
Alg12	267	262	261	254	258	226	199	262
Kbtbd7	174	185	204	174	192	220	194	215
Arl4d	16	8	12	13	11	6	6	13
Tmem240	15	4	14	12	10	14	15	12
Micu1	489	459	456	445	445	435	394	456
Tmem129	332	323	353	345	350	308	310	297
Cox4i1	361	396	377	333	352	420	397	328
Luc7l3	447	478	453	470	444	542	582	533
Gm28187	0	5	2	3	4	1	5	12
Adora2a	59	38	68	65	63	78	63	85
Gm12611	2	1	0	1	1	0	0	1
Gm5064	8	7	8	9	11	9	6	7
Dapk1	1196	1049	1298	1230	1211	1361	1214	964
Hint3	105	95	97	113	101	105	69	88
Csrnp2	106	80	91	132	99	73	73	77
Bloc1s4	156	134	142	148	151	140	123	146
Ttc39c	223	210	217	220	234	242	211	233
D230022J07Rik	2	1	2	4	0	2	2	2
Arrb2	819	921	907	754	836	1043	1023	814
AC167036.2	0	0	0	0	0	1	0	1
Kcna7	2	0	0	1	1	1	0	1
Timm9	151	117	134	151	155	148	124	148
Usp14	694	680	689	720	668	651	555	618
Mbnl3	2	4	2	4	2	6	0	9
Atxn1l	795	870	851	859	831	785	754	892
Gm6311	2	2	5	1	3	3	1	3
Ranbp3	559	557	533	534	561	518	537	539
Dnajb14	633	600	750	796	654	773	587	613
Gch1	335	361	332	342	351	370	396	361
Gm36128	3	0	0	1	2	0	0	1
Ddx46	708	750	721	654	709	712	847	796
Gm46224	74	63	66	77	69	80	85	62
Klrb1b	0	0	1	1	0	2	3	2
Marchf9	181	123	167	201	177	156	141	153
Tcf7l2	226	277	234	215	300	291	324	259
Bin1	433	503	501	352	500	597	596	532
AA474408	1	0	0	0	1	1	0	3
Eldr	1	2	1	2	3	1	4	2
Dvl3	407	319	350	459	368	310	323	362
Smarcd1	306	293	290	296	301	285	331	319
Mvb12b	787	774	825	797	835	923	1029	900
Kdm8	20	39	19	22	32	28	36	36
Cask	309	288	363	342	343	326	343	357
Oxa1l	419	319	391	405	394	415	400	340
Foxj2	666	593	671	703	615	580	579	607
Cog5	442	432	451	519	460	430	397	425
Mterf1b	11	2	6	11	8	9	6	5
Ppih	59	65	51	52	83	59	76	70
Scyl1	607	602	604	645	605	587	619	560
Gm5529	1	1	0	2	2	0	1	0
Dxo	127	99	119	108	129	124	154	122
Fermt2	5	15	2	13	8	0	6	2
Hsp90ab1	1428	1672	1627	1317	1436	1761	1607	1366
Elac2	281	281	289	266	298	254	286	292
1700066M21Rik	148	137	142	156	135	138	129	128
Rpl31-ps21	2	0	0	1	0	5	2	1
Trmt12	130	156	140	107	147	115	128	174
Gm47075	0	0	0	0	0	0	0	0
Rpl23a-ps3	4	5	4	4	5	5	8	6
Cntln	43	58	45	36	53	39	49	71
Tsr2	203	190	172	199	219	188	184	197
Gm38214	1	2	2	1	1	1	2	3
Gm15247	1	8	1	3	1	4	3	7
Gpx7	37	37	30	40	48	26	28	29
Gm7118	1	2	2	2	1	2	0	2
Ogg1	215	202	201	218	204	171	162	186
Nid2	3	4	4	7	3	2	3	4
Zfp629	303	230	308	335	296	320	289	281
Gm42748	5	11	5	5	9	5	4	5
Ttc32	58	62	48	39	64	50	59	56
Slc25a20	370	407	405	363	411	364	396	408
Supt6	1234	1348	1352	1286	1259	1365	1299	1362
Crebzf	296	314	332	299	281	277	321	322
Irgc1	4	1	2	4	4	8	2	2
Ccdc88c	26	16	18	30	15	31	13	27
B4galt6	990	1258	1177	1012	1147	1161	1138	1078
Lmo2	341	364	354	324	364	345	377	372
2610027K06Rik	2	0	0	1	1	0	1	2
Gm12182	12	9	8	10	11	12	12	10
Ube2e2	77	43	78	94	53	51	55	56
Gnl2	457	485	446	472	464	477	468	444
Mettl3	252	229	232	226	254	207	251	256
Hibch	166	140	175	186	143	137	128	148
Sema6c	12	12	17	19	16	16	5	12
Eed	432	403	384	418	389	414	407	371
Gm13712	2	0	3	2	2	0	1	2
Hnrnpm	776	937	824	682	811	830	895	872
Emp1	300	404	411	351	409	376	461	421
Tnfaip8	577	651	613	537	583	691	699	553
Pgd	1187	1288	1373	1132	1199	1568	1343	1208
Gm16726	2	4	3	5	1	4	2	5
Ncf1	980	1241	1152	895	1100	1349	1427	1134
Gm7899	1	2	0	0	2	2	3	2
Stard3	555	679	621	527	642	608	635	612
Gm6863	30	25	27	32	30	35	33	24
F830016B08Rik	114	156	135	97	117	145	146	139
Reep4	339	311	344	326	349	345	299	312
Atf5	436	390	372	408	396	373	427	419
Gde1	917	1056	973	850	870	971	853	826
Clk1	682	734	738	712	619	723	718	616
Dgat1	366	353	323	360	349	315	308	390
Sec16b	1	3	0	3	5	6	6	5
[truncated: 17,310 more rows]
