# Supplementary material for: 11,12-EET Regulates PPAR-γ Expression to Modulate TGF-β-Mediated Macrophage Polarization
Source: Cells. 2023 Feb 23;12(5):700. doi: 10.3390/cells12050700 (PMC10000544; doi:10.3390/cells12050700)
Supplement: Supplementary file 1 [file cells-12-00700-s001.zip › Table S2.xls]

## Sheet: Supplemental table2
Ensembl gene	M2c-WT_3	M2c-WT_4	M2c-WT_1	M2c-WT_2	M2c-KO_2	M2c-KO_3	M2c-KO_4	M2c-KO_1
Ccl7	172	386	196	145	233	208	278	332
Eng	844	1042	987	772	942	951	1084	979
Gpr65	262	390	298	225	350	358	475	315
Hspbp1	258	273	268	236	256	237	268	279
Fabp5	759	875	971	783	764	862	761	715
Fabp7	343	446	377	296	372	414	376	286
Abca1	2865	4821	4263	3229	3791	4659	4546	4083
Rxra	1075	1160	1143	1090	1087	1104	1167	1024
Cyp2j6	187	204	228	177	210	190	201	197
Ppargc1b	65	50	66	86	64	69	51	58
Ppard	548	409	478	601	497	503	442	473
Serping1	7	8	0	16	6	4	6	5
Fabp12	2	2	1	1	2	1	1	1
Rxrb	510	392	486	491	455	461	474	433
Ly6a	498	633	599	473	509	635	608	484
Fabp4	379	422	447	385	373	380	357	257
Porcn	59	45	59	58	52	44	34	33
Slc16a3	994	1139	1074	905	1051	1121	1116	1069
Pparg	160	107	113	169	133	106	73	82
Sstr2	1	0	0	0	0	0	0	0
Gm7114	1	1	2	3	4	0	3	0
Tsen34	205	171	176	167	181	179	178	178
Fer1l5	0	2	1	1	1	2	1	1
Gm18957	0	1	0	0	1	1	0	0
Lrrc45	219	168	211	169	194	233	276	207
Gm15628	2	1	0	0	1	0	1	1
Gm5046	0	0	1	4	4	3	0	0
Slc16a14	17	2	4	17	3	2	0	5
Rexo2	347	378	362	337	362	384	383	333
Pkmyt1	29	15	18	25	23	19	29	22
Gm5896	1	1	1	1	1	1	2	0
Cxxc5	17	8	14	18	14	13	6	9
Nudt2	146	140	142	153	142	146	126	142
Thbd	111	122	118	97	117	103	125	120
Tcp11	2	4	0	5	0	2	2	1
Sec22c	304	267	325	373	335	276	292	317
Chrac1	164	195	183	157	190	192	213	193
Gm12864	2	2	1	1	1	2	4	2
Rbsn	621	547	613	629	579	505	471	560
Baalc	0	1	0	1	2	0	0	1
Gm5946	2	0	1	1	1	1	0	2
Gm14418	5	1	4	4	3	2	2	2
Tvp23a	12	7	2	10	7	13	7	6
Gm38077	0	17	9	9	9	5	6	13
4732471J01Rik	7	9	12	11	8	11	7	16
Rgs14	144	209	154	111	196	189	343	279
Colec11	2	0	0	2	0	0	1	0
Osbpl8	2066	2251	2216	2091	1928	2009	1800	2015
Guca1b	7	5	4	4	9	4	12	9
Sp2	169	169	162	192	190	191	221	212
Eif2b5	552	500	509	530	495	424	458	486
Sec11a	371	440	361	336	384	379	396	358
Ptov1	303	285	296	256	317	340	343	291
Zmynd8	1112	1102	1121	1062	1118	1161	1148	1092
B230354K17Rik	203	220	232	226	229	195	176	256
Gm42647	5	0	2	3	2	3	0	4
Cmya5	0	0	0	0	0	0	0	0
Arhgap26	25	22	33	39	19	32	22	20
Sulf2	822	746	879	920	762	889	598	593
S100a6	217	207	211	186	195	223	237	211
Slc20a2	287	191	265	346	224	227	158	235
Pakap	0	3	1	1	2	0	0	0
Naa30	352	382	348	412	349	320	348	359
Rpl7a-ps7	1	0	0	1	1	1	0	1
Rnf145	449	488	517	447	524	528	640	499
Gm16754	87	33	70	76	66	53	38	58
Ganab	1080	1230	1264	1081	1179	1351	1239	1210
Hspb11	65	49	61	74	58	63	61	49
Fgfr3	0	0	0	0	0	0	0	0
Gm43430	0	1	1	0	1	0	1	0
Gm7293	6	5	4	4	3	10	12	2
Gm14232	2	0	1	1	0	1	0	0
Gdpd5	164	149	141	174	146	117	104	143
Zfp335	369	348	370	322	322	322	331	367
Gmds	76	72	86	96	98	77	86	80
Macroh2a2	31	40	33	30	37	25	30	33
Gm44423	8	9	16	11	8	8	7	14
Pfdn5	243	233	257	220	226	280	278	204
Gm10767	12	7	8	8	12	17	15	9
Ndrg3	460	379	441	467	462	498	449	421
Zadh2	333	235	319	354	288	322	262	268
1700120B22Rik	0	0	2	0	1	0	0	1
Dpep2	2	1	0	1	0	2	1	1
Mettl2	210	198	178	195	198	167	169	193
Nckap5los	2	1	1	1	2	1	0	0
Pfn4	3	1	3	1	2	2	2	1
Hbegf	78	68	61	72	95	84	93	59
Mfsd9	212	164	196	205	176	168	146	189
Gm38379	1	0	0	2	1	2	1	2
Lrguk	2	12	6	4	6	4	6	5
Gm32515	1	0	0	5	3	1	0	0
Sh2d6	2	1	5	2	3	5	1	2
Adk	214	174	208	202	215	201	222	179
Dnajc27	100	106	84	105	109	97	116	117
Czib	186	209	213	185	230	192	242	230
Wdr91	965	902	880	913	824	817	799	752
Rrm2	45	41	35	56	44	36	87	62
Dclk3	0	0	1	0	0	1	14	5
Unc45a	364	335	380	368	377	361	358	415
Polr3f	275	298	265	316	278	229	260	284
Mmp2	159	189	157	189	152	283	308	295
Ndufaf1	159	156	151	160	165	143	145	150
Prdx1	843	907	903	777	798	934	803	726
Mlf1	0	0	0	0	1	0	2	0
Uevld	248	208	241	290	233	237	181	214
Homer3	527	464	485	466	457	414	429	499
Tes	704	666	699	709	616	662	709	648
L2hgdh	78	45	78	62	56	72	37	57
Fut7	24	35	23	16	30	39	30	31
Atp8b2	415	420	488	458	475	444	465	494
Atp6ap2	815	1008	901	757	841	977	945	813
Fgl2	944	1133	1201	998	1042	1125	972	898
Gm3336	28	7	16	16	23	13	4	10
Rpl31-ps6	1	0	1	0	1	0	1	0
Gm37139	0	0	1	1	2	0	0	1
Art2a	0	7	3	1	11	8	6	4
Gm13008	12	5	6	10	9	9	10	13
Gm6652	10	10	2	12	11	5	6	11
BC065397	2	2	1	1	0	2	1	2
Asf1a	209	177	159	177	162	149	124	157
Adap2os	2	3	3	4	2	2	3	7
Mcm6	316	379	325	303	347	325	396	393
Efna2	13	10	15	12	9	9	8	10
Sacm1l	660	733	724	714	654	709	602	652
Gm7258	4	2	2	1	1	2	3	2
Zfp607b	17	13	16	20	23	23	19	10
Isy1	169	162	166	179	169	158	185	200
Gm12184	7	2	9	12	2	6	3	4
Rbm38	124	47	68	104	62	66	60	70
Pcp4	0	0	0	0	0	0	0	0
Gpbp1l1	539	511	554	562	572	610	557	513
Rbks	78	101	69	70	95	85	108	116
Mirt2	138	118	108	122	117	153	92	158
Pygl	850	932	934	794	918	1157	1171	954
Znrd1	161	147	124	125	148	135	127	124
Mboat7	668	641	738	706	702	737	595	670
Kmt5c	392	282	362	374	351	393	403	340
Ptger2	326	362	391	331	389	397	471	400
Ms4a4b	0	2	0	1	2	4	6	5
Gm12482	4	3	3	3	2	3	7	5
Gm41760	1	0	0	2	2	2	0	2
Nampt	1344	1629	1484	1305	1334	1544	1482	1287
Calml4	2	1	0	1	4	3	2	3
Spice1	135	110	128	134	133	123	113	121
Gm16793	7	11	1	2	5	5	9	6
Rab40b	0	1	0	0	1	0	0	0
Gm26387	0	2	0	1	0	0	0	1
Gm34220	7	8	6	11	8	5	6	9
Snph	2	1	1	1	1	3	2	0
Gm12466	2	1	2	2	2	0	2	2
Igdcc4	0	1	1	1	2	0	0	0
Gm16196	5	1	2	2	1	2	2	2
Gm17080	8	11	8	11	13	15	6	13
Thegl	4	2	5	4	3	3	2	2
Dnajc8	503	519	501	475	507	552	514	443
Borcs6	239	204	206	208	246	222	200	211
Zfp263	569	537	522	546	531	529	601	524
Ormdl3	387	363	372	378	333	310	323	401
Nt5dc3	360	311	308	403	307	271	239	338
Gm7582	0	0	0	0	0	1	0	0
Sbds	522	531	540	485	484	532	501	461
Gm17999	2	7	3	6	2	3	1	3
Ears2	129	116	124	124	133	100	115	143
Ecscr	6	0	0	1	2	0	1	1
Tmc6	282	241	281	284	277	260	304	294
Tubgcp4	562	576	595	602	546	581	550	599
Tom1l1	27	37	35	37	27	26	21	38
4930597O21Rik	6	7	9	4	5	8	5	8
Gm38160	3	0	1	0	0	1	0	0
Zfp809	168	123	153	195	139	151	116	135
Gm8989	7	2	6	3	3	1	3	11
9130015A21Rik	1	1	0	0	0	0	0	1
Cnp	140	259	175	118	236	213	337	289
Il16	91	101	97	71	141	166	221	182
Selenoi	347	373	423	400	411	365	343	424
B3galt6	55	78	65	58	77	73	74	99
Mfsd6l	2	1	0	1	1	0	2	2
Gm50010	21	25	29	19	37	16	30	25
Marchf4	0	0	0	0	1	1	2	1
Snora62	2	1	0	1	2	3	0	2
Gm11192	2	1	4	3	2	3	3	1
Sdk2	2	4	2	6	2	2	1	3
Bscl2	474	472	482	448	489	545	567	477
Rpl36al	10	8	2	7	9	9	10	4
Itga8	1	0	2	1	1	1	3	3
Gm48420	5	7	2	5	3	3	7	8
BC005624	317	326	341	285	340	323	334	297
Gm17066	34	35	44	33	36	41	53	36
Ccr2	1	2	5	1	4	9	6	6
Gtf2e1	290	238	247	278	244	229	209	254
Gbp2b	6	12	5	7	7	9	6	4
Rpgrip1	45	44	26	43	32	38	21	44
Ankrd66	110	60	97	98	106	98	79	67
AU022252	245	225	245	275	249	257	259	257
Actn3	0	1	1	0	0	1	2	1
Gm49550	1	0	2	1	2	1	0	1
Chml	123	97	135	143	109	109	80	135
Fibp	228	246	210	218	249	224	256	252
Mycbp2	1138	1441	1530	1456	1266	1499	1349	1510
Sparcl1	0	0	0	0	0	0	1	0
Phf11c	62	73	69	64	64	49	63	83
Actr2	1237	1532	1353	1206	1289	1398	1377	1231
Myl12a	194	225	210	176	201	219	227	182
Kcnn1	2	1	2	3	2	2	3	1
Rap1gap2	21	40	25	19	29	41	51	81
Gm6317	6	1	1	3	6	4	2	4
1700060J05Rik	2	0	2	2	1	3	5	5
Gm5697	0	2	2	1	1	3	0	2
Nek8	22	22	20	28	20	25	21	27
Ndufaf3	204	171	177	175	192	197	179	176
Focad	217	180	218	228	215	197	151	164
Hectd2os	1	0	3	0	0	0	1	2
Tmem248	891	847	857	877	834	800	714	769
Vldlr	305	150	278	379	163	182	73	141
Slc16a2	0	0	1	2	0	0	1	0
Pfdn1	290	288	290	252	281	293	275	242
Enox2	228	212	243	227	246	232	239	217
Mrps36-ps1	3	2	2	1	3	3	1	1
Gm13496	2	0	1	3	6	2	0	3
Ptprv	96	52	71	109	59	87	71	86
Gm49355	0	1	0	0	0	0	0	1
Gpr68	67	43	51	74	65	90	61	68
Dcp1b	104	81	101	117	136	128	140	113
1700123M08Rik	20	17	25	29	23	18	14	22
Gm5674	0	2	3	1	2	1	5	3
Gm44135	1	0	0	0	0	0	0	0
Rps16	84	80	84	78	76	105	89	74
Afap1l2	0	0	0	0	0	0	0	0
Clic5	446	335	357	504	253	167	81	405
Gm12458	1	2	0	1	1	1	0	3
Eprs	1048	944	1102	1183	921	968	908	881
Tmem9	276	273	338	295	300	305	291	290
Tigd5	24	22	33	36	25	25	26	31
Rab1a	971	1042	983	897	934	1035	969	889
Gm13562	7	1	3	4	2	0	6	6
Txnrd2	270	226	256	283	268	225	253	282
Csmd1	0	1	0	1	3	0	1	0
Ppp1r3b	547	527	543	575	567	530	572	639
Neat1	1258	1354	1313	1111	1218	1515	1487	1198
Gm11515	0	0	0	0	0	0	0	0
Gm8870	1	1	1	0	2	1	1	2
Tmem41b	173	165	168	192	149	162	140	146
Arhgap24	488	553	531	455	522	513	635	553
Mtx3	136	145	163	156	166	176	148	164
Cnnm2	172	160	189	216	179	189	196	227
Elp6	64	46	56	65	76	68	70	74
Yipf4	375	402	373	394	369	359	361	342
Gm12696	15	11	7	11	10	9	7	13
3830408C21Rik	12	2	10	7	5	13	10	9
Padi1	3	0	2	1	0	2	0	2
Ost4	216	201	224	191	204	209	209	179
Aar2	351	330	339	369	340	322	336	380
4930426L09Rik	8	1	3	4	1	1	3	3
Gm39214	6	11	7	8	6	16	13	15
Skp1a	387	412	373	362	416	405	417	358
Mon1a	226	201	193	217	211	193	235	207
Mis18bp1	73	56	76	77	64	70	67	62
Atraid	347	361	363	335	336	350	323	307
6030442K20Rik	2	3	0	4	2	1	2	2
E030037K01Rik	0	0	0	1	0	1	1	1
Gzmd	0	0	0	0	0	0	0	0
Etv4	2	1	0	1	2	3	0	2
Mon1b	387	382	360	367	386	332	377	426
Ephx3	0	1	1	0	0	0	0	1
Gm48788	1	0	0	0	0	0	0	0
Il21r	873	925	944	808	898	989	890	840
Tnfaip2	1597	1558	1604	1539	1420	1566	1505	1431
Platr27	2	0	1	0	0	3	4	3
Gm15932	2	0	1	0	0	5	4	1
Mapk6	862	930	834	929	820	774	750	813
Rpl35	59	62	66	60	62	74	67	56
Helq	139	110	115	141	113	78	90	113
Mark3	527	488	466	487	493	474	482	486
A930004D18Rik	7	9	6	10	9	8	7	8
Rad51	20	16	17	10	19	13	26	27
Prkag2os2	2	1	0	1	2	1	0	1
Tmem86a	668	884	775	575	760	806	819	726
Osgin1	222	172	164	229	195	160	181	223
Fas	215	153	209	237	168	190	167	185
Adh1	0	1	0	0	2	0	1	3
Mak	87	74	98	92	89	66	86	80
Gm37637	0	0	0	0	0	0	2	2
Cxcr4	583	765	659	526	635	721	814	673
Gm13238	0	1	0	0	0	2	2	2
Enpp4	165	313	207	177	283	248	342	347
Necab2	6	3	6	6	5	5	3	3
B4galt3	262	209	210	231	242	229	242	244
Rit1	461	440	480	436	489	478	512	426
4930592A05Rik	2	1	1	1	2	2	0	4
Neurl1b	9	4	12	17	15	10	12	5
Otoa	0	0	0	0	0	0	0	0
Bloc1s6os	1	0	0	2	2	2	1	0
Gm8181	9	7	7	9	9	5	7	8
Mob3a	418	496	455	393	499	464	563	524
9130230L23Rik	26	16	17	36	24	30	21	16
Gm37960	0	0	1	1	1	0	0	2
Ik	748	772	740	719	730	831	777	650
Tssk3	0	0	0	0	0	0	0	0
Gpx4	259	280	276	222	252	284	274	231
Gm15785	1	0	1	1	0	0	0	0
Gm15952	12	13	10	21	16	14	15	14
Tfec	182	267	224	177	259	258	299	270
Dnhd1	11	15	8	6	10	6	14	9
Mapre3	232	184	201	229	244	220	223	170
Csf2rb	2296	2744	2691	2266	2357	2832	2355	2324
Gm43300	7	12	17	13	4	9	1	17
Ifit3b	128	364	136	61	273	204	304	324
Usp8	1160	1209	1209	1104	1164	1228	1064	1054
Gm48837	1	0	0	1	1	0	0	0
Slc44a2	738	800	813	764	758	849	778	788
Gm13889	1	2	2	0	2	4	3	1
Nvl	557	628	544	586	607	595	561	608
Polr1c	229	206	209	212	209	213	207	200
Drosha	459	539	440	444	514	393	421	518
Sf3b1	1429	1346	1432	1534	1245	1575	1489	1236
D330050I16Rik	40	24	29	41	34	23	34	36
Fundc2	216	253	253	221	245	250	259	221
Pnn	574	484	495	524	461	510	477	476
Zfp40	138	131	137	146	140	153	131	124
Nsd3	1378	1328	1503	1438	1383	1319	1301	1296
Gm13007	0	0	0	0	2	0	0	0
9330160F10Rik	10	8	10	11	11	8	8	8
Gm9431	0	1	2	0	1	0	3	0
Pex16	220	183	172	185	205	182	188	205
Pusl1	182	166	187	169	194	162	167	196
Ndufaf5	133	118	112	116	147	109	104	123
Rpl13	188	189	197	170	164	214	196	171
Gm10297	6	7	3	10	6	8	3	2
Zfp267	144	144	163	171	143	175	155	160
Zbtb45	118	122	118	124	139	143	158	140
Nsa2-ps1	6	4	3	10	4	12	8	4
Itgb1bp1	356	397	366	322	395	356	396	328
Mr1	739	847	817	743	768	824	738	754
Unkl	45	46	34	51	51	50	57	56
Uxt	45	58	51	50	54	60	60	52
Rbm33	685	638	734	800	629	648	599	729
Gm49070	0	0	3	2	0	0	0	1
Pycr1	2	2	0	3	2	0	1	2
Sacs	309	263	330	425	239	260	250	308
Nup62	548	435	476	581	432	439	442	405
Arrdc3	935	1141	988	907	982	882	965	882
Gm26813	2	1	0	0	1	1	4	2
Gm48079	4	1	2	5	1	4	6	1
Smarce1	228	256	227	209	245	266	296	252
Sprtn	525	464	528	528	449	483	468	531
Ntf5	1	2	4	4	2	1	0	5
Use1	252	220	224	228	230	278	294	211
Gm4610	21	11	12	14	18	20	24	11
Exoc7	410	420	433	406	434	429	424	441
Plekho2	1471	1572	1553	1408	1431	1506	1386	1269
Lypd6b	0	0	1	0	1	4	1	1
Vash1	32	38	25	24	31	40	35	32
Gm44284	0	0	0	1	2	1	0	0
Pkn3	91	45	74	106	62	82	54	62
Sars2	68	64	57	51	74	60	94	87
H2-Ke6	8	3	2	6	2	1	6	2
Gm43775	0	0	0	0	0	0	3	1
Gm23061	0	0	0	0	0	0	3	0
Cct7	687	741	729	667	698	726	712	664
Ndrg4	47	53	53	63	43	44	26	52
Ifnar1	904	1020	1045	914	1018	1105	1038	1010
Boc	9	10	25	23	8	13	8	19
Piga	125	119	172	169	136	154	131	172
Slc36a3	1	1	1	2	1	0	2	2
Pigg	291	364	347	302	323	253	259	376
Rabl2	83	78	77	67	73	94	97	87
Rpusd4	247	242	212	215	260	195	243	230
Gm7476	1	3	0	1	2	0	1	0
Pnkd	187	132	182	188	168	148	114	154
Fmc1	39	46	33	45	49	38	38	38
Zscan30	5	10	4	5	10	4	8	5
Gm45187	2	3	0	3	1	4	5	2
Pdzd3	2	0	5	3	3	2	3	2
Naip3-ps1	13	15	11	7	7	13	14	7
Ccdc66	167	170	167	164	170	148	140	190
4930589O11Rik	1	0	1	1	0	1	3	1
Incenp	401	300	385	389	339	409	396	336
Osbpl1a	461	464	447	486	410	384	349	419
Mapk3	858	921	917	815	836	984	921	752
Hnrnpdl	804	898	809	713	812	834	867	773
Ubtd1	365	350	337	345	389	347	372	359
Ndufs4	238	213	212	212	228	240	271	204
Rpl19	142	156	160	125	130	171	158	126
Faah	2	2	0	4	4	5	2	2
Fam219aos	3	3	1	3	2	1	1	0
Gm15337	0	0	0	0	0	3	1	2
Vrk3	432	416	448	387	445	403	433	415
Ceacam2	1	1	4	2	2	3	0	2
Chp2	1	1	2	1	6	6	15	2
Rps8-ps1	2	1	0	0	2	3	1	2
4921534A09Rik	1	1	0	0	2	2	1	1
Spns1	478	409	449	488	416	347	445	464
Gm42820	1	0	0	2	0	2	3	1
Zfp326	300	318	268	270	300	226	266	320
Polm	217	170	178	186	168	180	206	192
Gm15163	2	2	0	1	2	1	5	5
Gm6771	20	22	18	17	23	23	21	19
C230013L11Rik	0	1	2	1	0	2	3	3
Gm26648	61	46	45	65	41	55	59	62
Trmt1	369	392	362	353	364	365	399	400
Gm13400	0	0	0	0	0	1	1	1
Aebp1	30	60	6	57	23	5	20	10
Mpv17	226	207	218	191	203	209	210	195
Pdzd11	286	300	278	265	300	276	257	274
Csk	716	865	795	633	802	816	920	804
Exoc1	592	656	593	598	597	581	589	617
Gm12892	16	14	4	13	6	13	10	3
Exosc4	267	235	229	255	261	243	249	258
Numbl	186	86	150	208	132	131	103	106
Rarres1	13	5	7	11	19	17	6	5
Gm48284	1	1	1	1	2	1	2	1
Hunk	2	0	0	2	0	1	0	2
Bid	355	440	360	319	341	361	362	418
Dnah10	1	2	0	2	1	0	2	2
Gm26445	8	7	7	6	4	5	7	3
Gm19719	17	9	12	15	11	19	11	14
Fbxw9	299	226	250	301	234	214	196	229
Iqcn	0	2	0	4	1	0	0	1
Gm42549	1	8	5	13	6	11	8	14
Mamdc2	429	491	515	497	401	507	541	309
2410002F23Rik	162	149	136	141	130	149	185	155
Gm16536	125	101	126	107	121	129	153	118
Gm29336	4	2	3	6	8	13	19	18
Gm25082	5	7	8	7	2	4	3	4
Lyrm1	90	78	88	99	74	76	65	74
Gpn3	177	155	171	174	169	167	129	171
Ulk3	260	222	258	260	258	232	241	261
Gm42793	7	10	14	5	10	13	13	13
Noc4l	379	343	332	327	353	337	344	337
Eif4g1	1756	1981	1903	1745	1798	1922	1786	1778
Lurap1l	2	0	0	1	0	0	0	0
Oas3	1635	2397	1971	1442	1951	1970	2169	1973
Rasgrp1	138	64	103	157	111	97	69	59
Pwwp3a	238	218	242	223	253	228	262	270
Gm5434	2	4	0	1	0	0	1	2
Gtf2b	321	318	316	307	322	331	358	295
Ier5l	34	16	32	31	11	19	12	18
Lmtk3	37	11	14	28	22	21	12	8
Trim24	313	232	270	326	240	220	173	237
Hadh	427	409	452	435	463	439	430	394
5430403G16Rik	50	26	35	42	37	32	33	35
Ticam2	522	493	592	491	535	577	554	509
Gm5217	1	1	2	2	1	1	1	2
Lrrfip1	1060	1310	1180	1005	1104	1090	1249	1229
Ccdc125	204	208	201	162	240	247	292	281
Pcdhb22	4	7	0	1	3	3	6	5
Tceanc2	394	411	414	412	426	442	454	416
Zfp867	68	46	66	80	56	45	64	84
Glrx5	224	195	200	208	195	182	182	189
Mfsd3	146	130	135	128	129	120	133	137
Gm5881	5	16	13	8	15	15	13	16
Trim29	338	312	276	334	428	385	350	207
Degs1	707	838	745	689	717	743	733	713
Gm15884	10	8	10	9	8	17	12	13
Gm27019	0	1	0	0	0	0	0	2
Hnrnpll	495	500	510	522	470	465	462	481
Sez6l2	8	2	4	7	9	5	8	9
Tmem107	83	62	85	86	88	57	61	76
Dpp10	0	1	0	0	0	0	1	1
Gm15650	1	0	0	1	1	1	3	3
Dact1	3	2	2	2	0	2	1	2
Creld1	439	392	466	458	449	449	399	430
2610020C07Rik	16	7	9	13	8	14	12	14
Tbpl1	251	243	234	275	263	234	279	254
Gm10472	0	1	0	0	0	0	0	0
4930512B01Rik	0	4	0	1	0	0	1	0
Btbd10	256	257	250	261	262	243	213	292
5031425E22Rik	110	86	98	113	117	101	117	119
Pmp22	275	327	311	322	331	332	490	410
Lrrc46	3	1	2	4	2	3	3	5
Eef1akmt1	106	111	101	83	115	95	122	107
Mak16	326	295	292	339	296	290	290	278
Glns-ps1	2	8	1	6	7	6	6	5
2310001H17Rik	206	179	203	210	208	194	123	170
Clta	437	479	442	377	431	513	494	431
Vasn	9	17	11	20	13	26	16	18
Pla2g12a	283	204	235	270	233	219	170	190
Pradc1	64	69	60	66	64	50	55	66
Rpl10-ps6	2	1	2	2	0	0	0	0
Sh3glb2	344	277	314	329	360	346	371	370
Scn1b	216	154	191	228	192	198	161	128
Apcdd1	0	0	0	0	1	0	1	0
Tspan3	595	639	588	574	572	631	577	495
Armc4	0	0	0	0	0	0	0	2
Klhl9	799	742	835	858	774	816	689	667
Rpl21-ps8	0	0	0	3	2	1	1	2
Klhl13	1	2	0	1	3	0	0	0
Gm48293	2	1	0	0	0	1	0	1
Trarg1	9	21	7	11	16	3	7	31
Gm44180	2	0	0	0	1	2	1	1
2610008E11Rik	139	125	133	148	103	101	116	114
Hmcn2	227	126	139	220	144	115	66	113
Mef2a	1069	1269	1219	1067	1130	1419	1389	1154
Gm14541	2	1	1	2	2	2	1	3
Tmem53	2	3	5	1	2	3	2	6
Gm45246	2	0	2	1	1	3	1	1
Gm15747	0	1	0	0	0	0	0	1
Gm16148	2	1	1	1	1	3	2	0
Dmac2	267	256	264	278	296	316	309	261
Gm47350	3	2	3	1	6	3	0	5
Gm50106	0	0	0	1	0	0	1	2
Rsf1	440	385	412	475	384	450	432	423
Tceal8	223	231	214	217	232	214	235	200
Mcm5	29	80	50	29	108	70	140	113
Mrpl9	381	343	354	364	352	293	300	345
4921524J17Rik	135	124	123	139	164	131	116	120
Myo19	124	113	102	104	80	90	98	133
Zkscan17	365	254	299	359	306	314	288	268
Gm29808	0	1	0	2	0	0	2	1
Cep85l	139	126	134	171	145	128	124	160
Braf	863	809	875	1029	754	783	686	838
Khnyn	646	524	678	706	582	666	631	653
Ly6g5b	1	0	1	1	0	0	0	2
Efhd2	999	1165	1116	899	1035	1201	1166	1003
Gm44260	2	2	2	0	2	1	0	3
Casp6	198	161	191	185	195	199	207	165
Slc7a4	73	61	81	74	81	61	68	75
Dnajc4	199	196	191	207	193	179	189	170
Gm43176	0	0	0	0	1	0	0	1
Gm26879	1	1	2	0	1	0	2	1
1700040L08Rik	12	12	16	14	15	12	9	14
Trim27	404	317	352	380	323	344	345	353
Ppargc1a	2	1	1	3	0	1	2	0
Wls	616	739	723	636	698	700	731	731
Ifi207	1171	1548	1326	1064	1288	1422	1445	1281
Gm14387	1	0	0	1	2	0	0	0
Gm4735	2	4	2	1	4	2	2	2
2700038G22Rik	3	7	5	5	9	6	8	5
Vcpip1	981	1034	1036	1009	943	976	1048	997
Gm26592	4	2	6	6	5	4	1	3
Gm47942	4	0	2	2	2	3	6	1
Car2	55	45	33	50	84	50	68	38
E230013L22Rik	23	29	30	13	37	31	54	41
Parl	432	386	381	365	382	368	371	381
Itgam	565	661	627	521	560	722	673	538
Agtpbp1	379	339	366	399	381	361	372	367
Mir99ahg	3	5	4	1	6	9	5	4
Pomp	375	425	423	347	372	408	405	373
Sec14l1	1275	1252	1262	1267	1217	1246	1272	1178
Ubr1	407	426	484	473	406	420	402	471
Ccr1l1	1	0	1	0	0	0	1	0
Gm4760	1	1	1	1	1	0	0	0
Eva1b	86	68	92	83	88	113	104	99
Gm11401	2	2	3	4	2	4	4	2
Klk1b11	3	4	7	2	3	14	8	13
Smc1a	380	387	443	409	395	432	485	386
Cox10	261	274	244	232	287	209	204	259
Ckap4	568	434	597	616	530	586	392	481
Bivm	336	331	349	365	334	339	291	322
Tmem158	78	28	45	89	42	36	18	28
Irgq	451	434	403	525	426	393	363	424
Ddx21	723	760	758	738	755	730	715	742
Eid2	64	40	55	59	57	58	45	47
Gm49427	0	0	0	0	0	0	0	0
Icos	1	0	0	1	1	0	0	0
Gm5790	6	8	3	4	5	4	2	5
Apbb1	2	3	1	2	3	0	3	0
Gm12416	2	0	2	3	5	8	7	5
Fam227a	12	11	10	13	9	18	11	17
Ybx1	630	733	698	627	652	758	727	596
Gm38357	0	7	3	4	6	1	0	8
Cenpj	255	228	236	229	227	199	223	282
Zxdb	74	59	63	86	53	45	49	59
Ifit2	1622	2158	1843	1430	1655	1890	1818	1711
Dpm2	304	325	314	281	308	264	274	290
Gm43668	12	10	18	23	11	17	8	13
Nek4	284	255	265	267	269	268	213	268
Map4k2	447	375	361	403	357	408	414	450
Sdc4	519	581	543	493	551	578	603	542
Wdr66	103	49	114	81	98	117	105	77
Gm14168	4	1	1	1	6	2	7	4
Gm12161	0	1	5	4	1	1	1	4
Hmgb1-ps4	0	1	0	1	2	1	0	2
Gm49797	101	68	60	74	66	70	76	57
Cdr2	227	148	165	214	163	147	129	134
Ilrun	1362	1453	1431	1334	1303	1467	1421	1296
Tie1	1	1	0	1	3	5	6	2
Smim12	249	224	233	225	238	223	216	211
Frk	13	25	11	8	23	15	26	26
Arhgef19	2	1	1	4	2	0	2	2
Gm5826	0	0	0	1	0	3	1	1
Gm43313	0	0	1	0	1	0	0	1
Gm49785	6	3	8	4	3	3	2	1
Gm2788	1	1	1	2	0	3	0	0
Ctns	483	576	471	458	471	430	445	506
Pirb	816	981	969	714	974	1208	1131	804
Gm3362	4	1	0	1	1	1	1	0
Hps5	677	580	750	663	680	690	673	639
Git2	560	587	590	606	597	648	713	636
5830408C22Rik	50	29	63	48	46	60	58	46
Vps50	582	635	598	581	573	503	576	562
Camk1d	163	192	215	182	220	286	388	276
Med25	502	423	478	479	489	479	469	480
Pknox2	1	2	0	1	1	1	0	4
Cep55	49	28	47	50	38	24	34	34
Dnajb12	438	448	454	434	431	497	474	489
Mkks	76	108	94	63	106	94	138	113
Rev3l	338	354	400	467	342	346	366	395
Gm12191	1	1	1	0	2	1	3	1
Gm9364	0	0	0	0	0	0	3	1
Rbm10	217	207	244	228	249	174	208	241
Gm13022	1	0	1	0	0	1	1	0
Srsf9	280	264	262	252	270	273	275	261
Polr2h	106	94	85	93	96	82	90	95
Ifit3	510	785	601	408	602	649	661	594
Bax	313	327	330	310	296	332	294	275
Mrpl44	285	269	272	257	269	272	282	275
Gm37357	0	0	0	1	0	0	0	0
Sft2d1	144	138	159	164	153	156	159	113
Cdc45	48	33	42	49	47	48	42	52
Gak	1312	1398	1322	1276	1279	1345	1320	1304
Ubfd1	526	558	551	502	574	535	549	556
2610528A11Rik	7	3	3	3	2	2	1	2
BC005537	1462	1688	1644	1410	1518	1769	1670	1334
Gm3055	2	5	4	5	5	3	5	2
Gm19587	6	12	8	8	6	8	10	10
Gm16229	7	9	8	4	8	8	6	12
Gm7985	7	4	7	9	5	8	3	4
Lrrc41	639	630	664	628	602	614	550	607
4930430F08Rik	98	123	117	130	126	115	98	124
Lrp2	0	0	0	0	1	0	0	0
Ubash3a	0	1	0	0	1	0	0	2
Lmntd1	0	4	1	0	2	1	0	4
Eef1b2	323	306	309	285	292	370	360	277
9530085L11Rik	9	5	4	13	7	11	4	11
Mdm4-ps	1	1	0	1	1	2	1	1
Gm12906	0	2	0	1	0	0	1	1
Tma7-ps	9	8	6	7	12	10	12	16
4930471E19Rik	0	0	0	1	0	0	1	1
Gm42533	1	0	0	1	2	1	1	1
Plxna4os1	66	86	41	53	92	82	112	77
Rabggta	208	176	199	200	230	182	244	218
Cbln3	5	2	3	2	0	4	4	3
Irs3	4	1	0	3	2	0	2	3
Fads6	80	74	72	103	57	54	25	59
Angptl3	90	88	76	75	109	63	79	88
Gm8129	1	1	1	1	1	2	1	2
Rnd3	41	53	46	48	43	54	93	62
Gtf3a	287	269	283	275	291	280	324	264
Cep120	437	419	447	446	435	468	525	457
Gm31683	1	3	2	2	2	3	6	4
Scml2	2	3	6	3	5	4	2	2
Uchl1os	1	0	0	0	0	2	0	0
Nedd9	389	446	428	426	469	470	444	488
Gm42783	0	1	2	2	1	3	1	2
Klri1	0	1	0	0	0	0	0	0
Gm5652	5	2	2	4	6	3	6	4
Ppp1r9a	41	44	40	45	55	73	52	67
Ntmt1	180	146	154	173	163	122	138	160
Il1rap	253	313	288	284	268	263	270	347
Gm6872	0	0	4	1	2	1	0	0
Las1l	349	290	332	369	331	330	290	299
Gm20689	7	11	3	5	6	10	6	10
Polr2g	374	399	383	358	355	360	325	314
Gm12034	0	1	2	1	1	0	1	0
Galnt4	174	205	187	199	221	190	172	232
A930024E05Rik	15	19	14	16	15	14	13	20
Gm11335	1	1	1	0	2	2	2	2
Ric3	4	10	1	9	15	16	9	15
Soat2	21	9	8	27	10	11	30	15
Il1r2	7	4	5	11	8	8	1	13
Kat6b	268	266	265	333	237	250	239	297
Tbc1d8b	149	185	184	178	122	131	174	186
Vamp8	369	442	388	345	388	414	456	364
Csde1	1580	1668	1673	1570	1474	1728	1506	1386
Usp32	604	603	622	688	559	603	631	663
Gm48194	10	9	4	5	13	15	20	13
Gm48974	2	0	2	0	0	0	0	0
Gm44624	0	1	0	1	2	0	1	1
Zc3h15	366	378	350	354	313	339	346	324
Tmem170	99	62	80	95	92	78	76	87
Strip1	450	466	422	474	475	438	445	509
Tmem88	9	3	10	14	1	5	6	8
Clspn	31	32	35	36	33	38	50	40
Gm17146	2	1	1	2	5	1	6	5
Rps13-ps2	3	2	3	4	2	5	2	2
Asna1	581	613	552	534	530	558	495	498
Cdc26	145	148	129	139	157	137	147	131
Gm6336	2	0	0	0	1	1	0	0
Mylpf	23	14	23	25	18	21	21	14
Ucp2	1104	1297	1308	1000	1183	1415	1308	1082
Ncbp3	489	410	462	554	442	413	358	408
Vps13b	685	885	999	938	836	977	806	986
Eif3k	335	328	322	325	333	399	372	326
4930466K18Rik	2	1	0	6	2	6	3	1
Mcam	29	14	23	50	21	54	43	23
Kalrn	7	10	3	7	13	6	9	15
Hprt	446	422	442	425	423	459	423	354
Rnaseh2a	210	200	207	211	229	204	228	200
Mkrn3	6	2	3	6	1	2	1	5
Kmt2e	758	845	821	793	819	944	982	884
Mtmr14	416	378	399	401	417	411	424	409
Aak1	852	878	967	997	852	858	799	971
Stk26	12	21	24	17	19	19	13	47
Gm43542	0	0	0	0	2	0	1	0
Disc1	20	26	20	19	25	35	33	38
Oscar	0	0	0	1	0	0	0	1
Triap1	364	357	379	335	330	342	317	311
Smc4	427	330	387	464	352	438	410	341
Gm9794	39	34	43	39	40	46	49	33
Ncoa5	314	359	304	266	326	292	391	373
Bspry	8	5	3	11	6	6	5	3
Olfml2a	1	0	0	3	0	3	0	1
Crocc	141	104	128	147	104	100	92	131
Gm12663	2	7	3	5	3	4	3	2
Fam174a	425	375	430	391	390	402	361	357
Gbp6	169	208	180	146	196	186	213	196
Rgs11	105	74	123	94	130	119	187	93
Gm13657	35	28	29	39	41	41	34	56
Dhrs3	995	1104	1056	879	980	1071	1034	889
Gm1673	11	3	4	6	11	5	12	9
Coq7	106	104	112	101	123	110	139	128
Kctd6	227	179	153	228	173	148	152	149
6330403L08Rik	64	50	74	57	49	66	51	69
Eif4a-ps4	76	94	73	76	99	80	72	77
Adgrf3	1	3	2	1	4	6	2	5
Dzip1	1	1	2	4	2	3	1	2
Tnrc6b	429	542	604	576	513	591	509	650
Sh3pxd2b	1753	2081	1960	1746	1897	2169	2256	2064
Gnai1	0	0	0	0	0	0	2	1
Gm19710	4	3	2	6	1	2	6	4
Wfdc18	13	9	9	7	4	4	5	9
Gm11645	1	0	0	0	0	0	0	0
Ulbp1	888	528	885	1173	625	820	506	581
Mctp1	597	627	665	665	627	657	701	614
Uprt	133	188	184	167	146	168	144	175
Bicd1	20	20	28	27	14	10	10	28
Abcc8	2	2	1	1	1	1	0	5
B130034C11Rik	9	3	11	4	6	6	6	7
Gm43290	0	0	2	1	0	0	0	2
Gm14111	4	3	0	2	6	3	3	2
Ltv1	272	293	271	244	255	270	271	270
Ppp1r7	461	447	457	436	465	464	487	454
Rabgap1	654	672	630	703	601	611	579	666
Ezh2	135	118	107	159	137	109	144	149
Gm48771	1	0	1	3	0	0	1	1
Atf7ip2	0	1	1	0	0	1	1	2
Nup107	186	160	192	219	181	154	159	162
Gm13814	1	4	2	2	9	6	9	9
Tpmt	77	75	98	80	75	79	87	81
Rpl30-ps1	3	3	4	6	2	8	1	2
Gm3375	11	15	8	8	12	11	9	9
Rchy1	204	203	194	205	196	206	239	218
Lrrc39	8	9	8	7	10	6	8	10
Nudt1	70	68	63	59	86	75	103	88
Gng11	239	279	239	227	263	228	275	216
Amt	59	13	42	36	23	44	44	19
Stk16	267	315	294	252	308	295	371	336
4933427D14Rik	3	2	0	3	1	0	1	2
1700030J22Rik	16	31	17	11	23	24	29	27
Slc44a3	1	2	0	1	1	0	0	2
Ptges3-ps	17	17	16	15	16	17	16	21
Lzts1	0	1	0	2	1	1	0	1
Uck1	208	164	201	211	202	198	188	207
Cenpv	42	36	38	47	50	57	49	54
Ndufs2	564	640	620	525	588	636	650	547
Eef2k	257	209	229	244	270	219	224	229
Liph	12	17	14	10	14	12	11	16
Gm43081	4	2	1	3	1	1	6	5
Gm41541	0	0	4	2	2	1	0	1
Crlf1	6	11	1	8	3	1	1	1
Ino80dos	7	7	8	5	6	10	5	9
Slc6a1	0	0	0	0	0	0	0	0
Erg28	189	171	199	159	198	173	175	170
Aplf	184	99	125	177	112	98	102	107
Ccdc80	53	32	47	65	54	68	56	40
Ccdc175	0	0	1	1	1	0	1	1
Sepsecs	328	285	290	330	290	258	279	295
Gm2076	6	3	2	4	6	2	3	6
Uqcrh-ps2	3	3	3	2	5	3	3	3
Iqce	248	243	248	245	283	271	271	286
Rassf5	258	273	270	247	338	311	447	322
Mir7679	0	0	0	0	0	0	0	0
Kat5	290	283	286	294	301	317	335	302
Brip1os	488	518	529	447	510	514	495	509
Ptk7	9	7	4	8	2	4	0	2
Gm20627	7	8	1	8	6	3	6	6
Birc5	24	21	29	34	26	35	27	27
Senp3	669	701	656	607	639	656	598	654
Mir6999	0	1	0	0	0	0	0	2
Slc6a4	9	13	9	10	12	15	8	8
Gm48146	6	3	6	7	5	3	3	3
Gm43351	25	25	27	20	44	31	30	27
Kctd19	0	1	0	0	1	0	0	0
Sh3pxd2a	223	218	231	249	217	231	232	229
Stag2	1048	1143	1137	1139	1025	1034	946	994
Gm16230	7	3	8	9	9	13	21	8
Bbx	914	939	986	1004	874	873	699	960
Uba6	373	396	402	454	351	358	322	406
Paox	231	243	221	234	254	209	182	178
Lmod1	0	0	0	1	1	0	0	2
Fos	493	645	536	455	603	476	599	610
Ing5	234	229	242	243	272	238	274	269
Rrbp1	2256	2578	2475	2187	2235	2545	2268	2097
Acox3	1222	1217	1466	1294	1251	1546	1387	1260
Ccdc91	224	271	237	201	249	228	248	280
Klhdc8b	5	2	7	4	6	6	6	9
Atp2a1	1	0	0	1	1	1	1	2
Gpcpd1	954	867	926	960	837	816	716	772
Ctnnbl1	244	253	262	234	243	240	292	249
1700112J16Rik	8	3	6	4	2	2	0	1
Septin11	455	445	489	537	479	469	422	533
Gm9857	0	0	0	0	0	0	0	0
Efna1	32	17	22	25	17	10	13	9
BC051537	1	0	0	0	0	0	1	2
Fgr	382	338	396	360	458	568	570	354
Nudt14	65	57	63	57	71	68	83	52
Gm18284	2	8	9	5	5	9	8	7
Adcy7	1197	1503	1519	1230	1461	1690	1743	1555
Tal2	2	1	1	1	2	1	1	2
Capsl	2	0	3	1	1	0	2	6
Gzf1	594	528	612	636	626	560	494	534
Gm20274	2	0	1	4	3	0	0	0
Gm26674	23	25	22	16	38	36	53	23
Gm28643	2	0	0	0	1	0	2	0
Gm14276	7	5	5	7	8	4	5	4
Gm37070	1	1	1	1	2	2	2	2
Sqstm1	1148	1376	1251	1092	1116	1339	1231	1132
Zfp108	51	45	35	39	41	45	50	45
Dnase1	2	2	0	0	0	0	0	0
Fanci	10	19	16	15	18	13	14	35
Gm49492	17	7	12	22	15	14	4	5
B430219N15Rik	2	0	1	4	3	2	4	5
Ppp1r37	468	439	408	432	453	421	471	454
Larp4b	1283	1329	1317	1331	1202	1289	1175	1250
Anpep	1729	2093	1944	1751	1722	1912	1866	1692
Dnajb4	332	286	315	356	282	352	263	300
Gm49218	2	0	0	0	1	0	0	0
Gm43597	7	8	11	15	8	11	9	13
Gm11914	3	2	2	1	2	2	0	4
Stard3nl	310	343	337	307	334	302	341	339
2700046G09Rik	12	14	12	12	22	10	13	17
Arrdc4	674	726	658	670	673	720	767	667
Cabyr	5	17	6	9	14	4	14	14
Gm42732	14	13	17	13	6	10	6	15
Palb2	75	80	73	70	75	63	67	66
Nek2	16	19	16	13	11	9	21	14
Lrp6	792	904	984	1009	822	891	840	952
Gm14966	6	1	5	2	4	3	12	5
Gm5342	2	0	1	1	3	4	6	2
Zcchc14	136	133	128	167	141	131	121	117
Gm2606	11	4	2	2	5	11	4	5
Taf9b	50	80	80	62	89	80	107	101
Edc3	293	258	272	272	296	291	299	305
Tspan9	2	1	10	5	6	4	9	2
Erbb3	92	107	94	67	117	85	101	95
Kptn	61	69	53	49	70	64	66	75
Smyd5	372	363	398	415	384	294	290	355
Foxp3	3	1	2	7	6	6	4	6
Jade3	119	93	97	128	92	80	75	113
Cgnl1	537	455	519	658	398	607	493	677
Mlph	8	7	4	5	12	8	11	9
Ankrd7	2	0	0	1	0	0	0	0
Anapc15	170	147	169	161	179	178	209	177
Hpcal4	0	0	1	0	0	0	0	0
Gm15846	0	0	1	1	0	0	0	2
Lonrf3	325	380	334	372	300	260	250	369
Uba7	587	757	663	512	692	767	911	831
Tsix	1	1	1	0	1	0	0	1
Brd3	424	433	393	435	398	415	432	430
Nop53	330	268	302	328	306	409	391	285
Gm12058	8	9	6	7	4	5	8	6
Rragd	641	522	485	683	476	386	335	445
Rnf113a2	106	67	100	107	109	106	95	88
Csnk2a3	25	22	30	36	25	21	19	28
Acbd6	193	195	186	195	212	205	212	200
Klhl20	398	399	356	386	359	376	408	402
Atg4b	559	528	535	499	539	521	478	517
Gm10221	4	3	4	4	5	3	5	5
Wbp2	673	715	709	627	694	719	735	647
Styx	45	62	46	52	53	48	49	52
Oas1a	296	457	359	260	369	386	420	383
Hps4	340	336	320	336	382	332	337	370
Nup205	811	860	934	1008	825	715	671	809
Utp18	293	310	298	308	284	253	275	280
Trmt2b	309	267	360	313	347	298	325	303
Rreb1	915	1088	1036	1045	984	1007	889	1097
Tmem132e	0	0	0	0	0	0	0	0
Gm48432	0	1	0	4	1	2	5	1
Gm50419	2	1	0	1	0	1	0	0
Wrnip1	254	210	236	279	235	198	215	239
3300002I08Rik	11	11	13	12	12	12	11	10
Rarres2	3	3	2	4	1	3	1	5
Gm5552	2	3	4	5	1	3	3	2
Higd2a	226	204	234	191	215	227	226	180
Ccdc171	38	39	48	36	38	54	40	41
Mgat2	503	544	506	467	518	483	498	507
Catsperd	14	9	8	19	6	14	7	7
Pex10	150	106	128	147	111	123	80	117
Gm8231	1	1	0	1	0	1	1	0
Zdhhc23	2	1	1	1	3	0	0	2
Tmem217	5	11	8	10	9	6	11	11
Naip1	117	108	117	105	127	116	101	113
Sdc3	2009	2662	2562	2015	2360	2630	2401	2151
Hesx1	7	9	8	7	8	6	9	13
Tgfbr2	930	1099	1050	1000	1049	1056	1043	978
Copg2	499	495	589	533	532	509	474	479
Notch3	16	3	10	23	3	4	2	5
Cnrip1	55	64	61	48	74	42	75	62
Cep72	50	31	30	63	45	41	26	31
Slc25a17	317	334	307	323	309	309	310	300
Ccdc71	351	311	324	304	347	337	373	337
Nsmf	210	168	193	214	198	229	179	201
Traip	23	37	27	28	28	24	41	50
Catsperg1	35	23	24	31	27	38	27	25
Kif20a	22	23	24	26	28	30	48	24
Ing4	12	14	14	13	16	12	10	19
Gm17530	3	5	1	1	0	2	1	3
Dixdc1	9	2	5	9	3	4	2	6
Gm16278	7	17	8	11	9	11	9	13
Ran	309	326	299	290	308	303	317	311
Hsdl2	264	269	290	275	286	270	266	243
Gm47705	1	3	1	0	0	0	1	0
Tbccd1	244	232	268	226	270	222	242	278
Gripap1	650	652	653	540	624	711	764	662
Spatc1	7	8	9	6	6	9	5	18
Serp2	0	1	1	6	2	2	1	2
Gm50087	2	0	1	3	0	1	5	2
Gm44053	13	21	26	27	17	18	11	17
Pcdhgb5	3	3	2	1	8	4	4	7
Gm15593	15	12	13	11	11	14	18	12
Gm568	0	1	0	0	0	0	0	0
Pex11a	418	389	402	418	430	370	318	328
Olfr624	0	0	1	0	0	1	1	2
Gm47761	1	1	1	3	1	0	0	2
Gm46189	4	4	1	7	6	3	6	9
Gm33707	1	2	0	1	2	0	0	0
Col4a5	0	2	0	0	0	0	0	0
AC113595.1	0	0	0	0	2	0	1	2
Larp6	0	1	1	1	2	2	1	3
Gm34280	0	0	1	1	3	0	0	2
Gm8494	4	2	3	4	6	4	6	5
Xdh	1231	1857	1529	1205	1617	1760	2140	1779
Gm26782	73	106	75	65	99	106	122	107
Gm47096	4	1	0	1	2	1	0	2
Gm15067	4	3	2	4	4	4	4	4
Fam76a	447	433	438	458	452	424	439	432
Synpo2l	2	1	0	1	1	1	0	2
Cav2	498	700	524	479	530	588	668	578
Gm7666	7	9	7	7	10	8	6	9
H2-Q4	965	1064	1041	866	929	1045	1002	912
Snx27	955	1046	1036	973	999	909	967	1010
2310022A10Rik	408	350	312	399	340	296	326	325
Gm43136	3	0	3	4	0	2	1	2
Gm20659	6	1	1	4	4	10	13	5
Slf1	112	95	114	111	110	99	107	107
Gm4986	2	0	1	1	2	0	2	0
Dis3l2	212	198	207	235	220	229	191	246
Pak2	1102	1189	1128	1122	1037	1130	1134	1084
Gm48062	2	1	4	4	2	2	1	3
Gm10640	2	3	1	1	1	0	0	0
Ipp	129	110	126	144	106	88	80	92
Gm13868	2	0	0	1	1	0	5	0
Capzb	718	787	748	661	715	831	773	652
Nle1	106	95	76	104	103	87	95	107
Mapk14	787	866	908	792	905	983	968	869
Rpap2	247	230	239	251	248	247	207	232
Jakmip1	1	0	0	1	0	1	0	0
Slc12a9	352	343	380	330	355	298	314	345
Otulin	243	241	260	236	260	269	304	258
Clec4e	489	488	485	509	516	678	586	715
Rps2-ps5	2	3	0	2	4	1	5	1
Sun2	566	640	650	633	554	593	609	640
B3gat2	12	9	10	9	8	17	11	13
Hoxb5	1	1	3	2	0	2	0	2
Gm7791	4	1	0	3	2	1	1	0
9530068E07Rik	960	1108	1016	893	955	1054	1014	930
Gm6974	0	1	1	0	1	0	0	0
Edem3	629	685	693	759	611	632	586	635
Osgep	258	241	242	228	261	240	266	255
Igip	147	64	117	141	98	122	93	77
Smarca5	440	400	396	431	383	371	403	390
Slc16a11	1	0	2	1	1	0	0	2
Gm11787	0	0	1	0	0	0	0	1
Fth-ps3	22	11	12	22	19	19	19	9
Pwp1	488	534	458	479	479	445	482	473
Acot4	10	12	8	6	9	5	6	13
Qrich1	694	809	719	692	721	742	750	776
Amigo3	5	12	4	4	9	4	16	12
Trappc2l	215	194	206	193	200	225	213	185
Pgls	297	279	288	259	281	292	313	257
Gm15645	1	0	0	0	1	0	2	1
Supt5	991	1115	1065	967	1011	1068	1107	1036
Adgrg1	52	41	52	65	38	33	26	42
Gm32699	1	3	2	1	2	1	5	2
Fam229b	31	19	30	25	26	23	22	27
Abl2	1009	1104	1162	1320	1015	914	858	1069
Tead2	2	2	1	1	1	0	0	0
Zfp472	117	97	110	124	118	134	139	122
Tfpt	163	162	166	151	176	151	165	171
Adam1a	3	5	2	0	3	3	6	11
Pmm1	267	159	207	259	171	217	156	175
Slc9a5	101	57	91	103	94	76	100	78
Mcrip2	112	83	102	112	111	101	91	90
Traf2	317	333	331	305	325	323	365	367
Abhd11	167	173	147	132	168	159	179	164
Ifi206	874	1086	925	823	918	976	969	847
Hrh2	76	133	112	69	149	121	162	182
Gm12020	1	2	1	3	0	2	1	2
Gm4734	0	0	1	1	0	0	0	1
Mlh3	325	288	317	371	306	285	268	304
Gm13436	2	4	3	5	6	3	6	2
Map3k2	880	862	964	1114	755	809	656	862
Il15	126	123	147	119	138	125	167	134
Micall2	371	374	384	377	420	388	449	468
4930512M02Rik	0	0	0	0	0	0	0	0
F730048M01Rik	0	0	0	0	0	0	0	0
Gm15704	3	9	9	4	2	4	5	2
Gm16418	2	1	0	1	2	2	1	1
Cdiptos	23	16	15	27	23	31	25	12
Gm7407	6	8	10	11	11	8	17	9
Zfp821	149	166	172	180	168	158	173	169
Fmnl1	575	554	597	621	548	643	626	754
4930562C15Rik	1	1	2	0	1	0	2	0
Smc6	482	460	495	514	453	456	510	473
Mcmdc2	4	4	2	3	5	1	5	2
Shmt1	32	19	30	26	32	15	16	22
Tmem45a2	0	0	0	0	0	0	0	0
Tmed4	625	604	644	624	616	675	582	546
Gm26930	1	0	0	3	0	0	0	1
Gm43457	4	4	4	1	2	2	5	7
Klhl6	199	266	206	210	281	217	287	221
Gm12337	1	0	0	1	1	1	1	0
Eif5	1118	1364	1212	1097	1090	1110	1137	1144
A430108G06Rik	17	14	16	17	15	10	15	16
Gm6445	4	5	6	6	2	4	2	5
Gm6493	9	12	16	11	8	11	6	12
Robo1	0	0	0	2	0	0	0	1
Ercc6	464	403	455	545	394	457	371	453
Ints10	289	297	272	281	274	252	256	286
Exoc3	503	532	563	550	523	619	595	543
Cd63-ps	82	88	85	78	80	101	84	79
Brip1	12	25	13	7	15	15	45	25
Gemin6	91	72	71	77	87	71	63	69
Trir	274	295	290	240	272	270	311	284
Gm5735	2	3	4	2	3	1	3	3
Zswim3	128	112	123	130	121	102	123	147
Glce	293	276	321	392	287	265	235	290
Cabp7	5	1	0	0	6	4	0	3
Pds5a	904	996	993	1042	868	917	864	935
Gm5939	2	4	3	1	3	3	4	4
Susd3	88	65	94	100	96	119	99	102
Gm38247	2	1	1	0	1	1	1	1
Gm46409	1	3	0	1	1	2	1	2
Sar1b	408	418	395	364	398	381	358	336
Ruvbl2	323	294	297	287	321	306	340	331
Kcnmb2	0	0	0	0	0	0	0	0
Gm11940	0	0	0	1	2	0	1	2
Gm15604	3	2	1	3	1	4	5	2
Tmod3	977	1084	1080	928	1015	1158	1104	938
Gm17111	7	2	3	2	5	6	6	6
Gm34934	7	1	4	17	4	5	0	2
Dcun1d4	179	113	164	192	136	148	91	125
Zfp993	29	29	34	31	40	38	33	37
Wdr34	76	64	82	80	87	64	83	81
Mtfp1	32	37	25	32	35	31	30	31
Cul7	283	229	292	315	282	328	260	305
Gm14830	2	1	0	1	4	1	1	0
Ajuba	29	31	22	29	30	32	17	31
Ncapd3	146	144	170	171	160	169	185	167
Vps53	441	443	438	440	465	473	467	461
Zfp319	333	370	335	344	383	332	387	381
Gm12216	11	12	23	11	22	20	26	27
Tubb2b	34	24	20	39	35	29	21	29
Ski	1266	1587	1315	1191	1401	1420	1574	1416
Ndfip2	473	495	440	438	426	423	424	416
Gm5272	17	14	17	18	20	17	20	17
Lrrc1	21	24	21	18	19	13	15	24
Prox2	32	10	29	31	29	25	29	32
Inpp1	92	131	105	92	113	106	180	157
Six1	4	3	8	7	4	8	9	18
Pde11a	6	14	10	8	11	9	9	15
A930006K02Rik	2	7	0	2	5	3	6	7
Clmn	73	67	72	103	83	97	76	55
Napg	667	697	671	654	670	642	671	641
Gpc6	0	0	0	1	0	0	1	0
Dnal1	116	101	149	143	139	124	111	151
Gm18335	2	2	1	1	2	3	2	2
Coq10a	355	298	318	345	312	316	267	270
Pan2	156	122	156	147	161	169	199	185
Sap30bp	408	400	361	406	411	355	410	406
Hs3st6	7	1	2	3	1	1	1	1
Gm37486	20	25	21	14	17	11	20	27
Ngly1	211	203	184	217	196	166	207	184
Gm8221	0	0	0	0	0	0	0	0
Gm43621	2	4	1	2	4	5	6	2
Plxna1	2901	3819	3670	3329	3252	3686	3160	3395
Entr1	481	456	462	466	449	444	492	489
Gm12932	17	12	11	10	8	3	6	4
Clasp1	441	488	510	492	530	508	482	535
Arl11	445	509	479	438	500	488	512	433
Lrfn4	73	73	71	60	87	80	67	71
Chn1os3	1	0	0	0	0	0	0	0
Gm45351	2	1	1	1	0	1	2	2
Hsd17b10	227	195	208	215	216	224	199	161
Hectd1	1121	1432	1401	1428	1180	1335	1194	1377
Tbp	285	287	254	263	261	233	241	257
Slc24a3	23	17	20	33	10	10	18	33
Crip2	89	25	38	94	19	11	11	9
Rbm22	402	388	420	424	393	389	387	397
Actr10	353	370	359	369	340	402	386	329
Tlr8	689	1183	1091	746	1015	1204	1127	974
Zbtb26	63	73	83	74	68	69	67	99
Tnp2	0	0	0	0	0	0	0	0
Gm5873	0	0	0	0	1	0	0	0
Gm23639	0	0	0	4	0	0	0	2
Cchcr1	36	38	48	51	45	31	44	49
Gm19026	7	14	10	5	6	11	19	29
Rps2	268	306	302	258	270	316	303	258
Sgsm1	45	38	28	28	49	59	44	26
Rrp12	368	352	318	362	334	263	304	365
Gm26865	1	2	1	0	1	0	0	3
Parp4	590	661	659	630	611	717	662	700
Emd	286	232	261	300	232	221	233	234
Fkbp1b	182	174	195	176	207	208	203	178
Tufm	212	234	228	197	214	216	227	223
Prr13	683	740	719	607	657	743	667	621
Cdadc1	316	282	325	319	355	356	352	376
Zfp457	1	2	1	4	1	2	0	1
Adamts4	7	8	5	13	8	4	6	2
Tmem80	141	138	117	110	144	135	155	139
Lmf2	486	604	573	496	574	497	580	644
Smc1b	1	7	3	1	8	8	13	4
Pcyox1	1229	1421	1456	1215	1336	1452	1315	1209
Wdr75	345	349	342	365	338	267	293	337
Gm19510	1	2	0	1	2	0	0	2
Asb8	334	303	284	311	316	311	275	268
Sfpq	413	739	493	427	568	590	691	712
Gm4117	2	7	6	4	5	5	20	15
2510017J16Rik	1	0	1	0	0	0	0	2
Gpr107	1108	1225	1211	1084	1233	1270	1241	1204
Mmd	259	220	248	246	256	241	235	196
Arnt2	19	21	19	24	13	19	13	27
Igf2bp3	239	282	196	247	298	238	206	270
Gm27194	1	2	1	1	0	1	3	1
Gm7964	68	88	87	71	80	85	79	72
1700037C18Rik	44	47	54	45	42	35	38	60
Igf1	1171	1486	1378	1142	1298	1525	1684	1313
Sf3a1	435	440	419	460	453	420	444	446
Il1rn	1376	1611	1449	1305	1371	1492	1360	1293
2410003L11Rik	7	5	3	1	1	2	0	3
1700086O06Rik	7	4	2	8	8	9	8	8
Zfp597	289	243	295	330	266	214	191	248
Rras	300	309	310	291	311	369	344	271
Gm14006	2	0	0	0	2	0	3	0
Rnls	25	24	18	21	23	16	25	30
Rtn4ip1	310	261	269	239	266	220	195	290
Blnk	672	742	651	615	669	690	646	539
Ppp1r11	226	237	213	210	232	213	254	216
Dhtkd1	33	31	27	27	36	27	30	28
Gm21178	1	0	2	2	3	2	3	2
Gm43343	4	1	0	1	0	4	2	2
Sccpdh	253	221	228	240	226	224	176	232
Lnx1	2	2	2	1	2	1	0	2
Iqsec1	1895	2207	2083	1894	1920	2065	1896	1892
Azin2	151	70	110	155	103	87	69	110
Pdgfrb	14	22	13	15	11	23	15	23
Hps1	362	354	388	353	390	357	361	437
Snap23	501	596	545	494	528	512	537	504
Igf1os	12	9	10	7	11	8	11	5
Gm21984	0	0	0	0	0	0	0	0
Tns1	149	171	147	176	142	144	155	121
A930001C03Rik	18	3	10	20	6	10	2	6
Gm15672	4	4	3	3	3	4	3	5
Cd300ld	777	927	892	711	884	974	1102	809
Ppm1j	46	29	44	55	25	33	20	24
Mettl26	187	155	170	162	170	136	149	147
Spi1	780	865	849	688	786	930	906	719
Fgf22	3	1	2	1	1	0	0	2
Tmem223	97	96	100	80	106	93	103	95
Gm12592	1	1	3	5	2	5	3	3
Pcdhga12	2	2	5	5	2	5	5	3
Gm12174	8	5	7	7	11	12	8	5
Gm26980	0	1	0	0	0	1	0	1
Rarb	12	11	6	7	6	8	9	19
Zmym4	406	418	456	500	445	438	418	459
Dhx15	738	873	793	781	757	775	802	769
Gm16098	2	4	3	1	4	3	3	7
Hnrnpul2	1120	1177	1142	1050	1130	1151	1174	1127
Gm21814	2	1	1	1	3	1	1	5
Mfsd4a	2	2	3	1	2	4	2	4
Ccny	1112	1179	1094	1100	1117	1227	1167	1074
Fnbp4	699	661	658	668	628	711	779	657
Gm20513	3	2	0	7	2	1	0	2
Pik3r2	338	319	374	343	418	442	441	387
Heatr6	402	433	418	410	448	440	472	496
Timp1	216	208	208	198	214	340	263	147
Afp	26	35	30	34	38	39	32	43
H2-DMb2	19	25	18	19	22	42	41	35
Fbxl19	266	234	270	252	291	243	270	291
Trpt1	40	14	27	33	28	17	16	22
Mbd3	394	379	377	363	397	397	430	391
2010300C02Rik	1	0	0	0	1	0	1	1
Arv1	87	70	73	92	71	61	63	88
Gm49212	1	0	0	1	0	1	0	0
Ola1	375	363	336	362	357	373	386	330
Gm39556	35	40	36	29	53	57	55	58
Itga11	2	7	0	10	6	0	0	2
Prkcq	1	2	0	1	0	2	2	3
Cd14	627	830	740	566	714	947	933	835
Hdgf	922	1029	936	872	895	967	935	859
Mctp2	7	22	6	6	9	10	8	32
BC049352	3	2	1	1	1	2	0	1
Fyb	965	1186	1126	921	1104	1329	1377	1134
Ywhah	325	376	340	290	343	382	386	338
Gm14138	1	0	1	0	0	0	1	0
Gm16238	2	3	4	1	2	2	4	2
Mrfap1	320	341	343	299	314	364	332	311
Epb41l4aos	83	53	55	77	57	55	42	39
Naip3	7	2	3	2	2	5	4	6
Pomgnt2	74	58	69	72	70	55	40	62
Snrk	262	258	283	280	232	263	283	311
Mycbpap	5	5	3	3	9	6	5	4
Ankfy1	1375	1832	1657	1472	1582	1610	1721	1679
Ltb4r2	9	7	10	11	5	8	3	14
Hipk4	0	1	2	1	1	0	0	0
Gm6829	4	9	7	7	9	8	7	8
Mir100hg	3	2	0	1	2	0	2	1
Tasor2	456	496	473	568	385	423	355	563
C030015A19Rik	31	22	38	39	23	25	19	29
Tab1	182	148	153	191	174	177	209	178
Ifi27	391	297	408	357	353	461	360	338
Gm44198	0	1	1	1	0	1	2	1
Aff4	1283	1318	1415	1504	1129	1412	1130	1296
Rnf128	1173	1344	1274	1170	1048	1255	1043	1063
Scap	518	500	533	549	533	484	531	519
Xpnpep1	525	623	516	487	555	551	570	579
Gm12504	1	2	1	1	2	0	2	4
Gm20655	1	0	0	0	0	0	2	2
Limd2	222	256	219	160	298	323	453	303
Olfr93	2	1	0	4	1	1	0	0
D430001F17Rik	0	1	0	1	0	0	2	2
Gm9570	2	1	1	1	2	3	3	2
Gm48408	2	0	1	1	1	0	0	0
Zic5	2	1	0	1	0	1	1	0
Mall	2	1	2	3	1	4	2	3
Kcna2	6	3	8	22	9	10	6	3
Gm9776	63	53	60	57	53	68	59	72
Iqcb1	186	125	152	194	139	109	75	135
Hddc3	56	51	48	60	66	42	51	67
Samd15	6	7	4	1	6	9	7	12
Gsdmd	591	606	637	546	611	680	707	626
Ptgr1	399	353	376	392	354	429	372	351
Gm16332	0	0	0	0	0	0	0	0
Vangl2	17	16	17	20	29	13	18	16
Gm5913	3	7	6	11	6	9	11	8
Klkb1	7	1	4	8	5	8	3	2
Map1lc3b	381	423	425	358	422	477	484	438
Gm9522	3	4	2	9	7	12	7	7
Akr1c12	81	59	59	58	62	50	66	68
Rer1	585	645	596	532	564	603	569	525
Atad5	97	90	96	110	72	82	62	81
AC160336.1	2	1	0	2	2	1	1	2
Carlr	1	1	0	1	0	0	0	0
Gm16244	2	0	0	2	0	1	1	0
Tmem138	147	130	136	130	134	121	128	153
Ell2	1257	1530	1305	1189	1306	1280	1301	1255
Rpl26-ps4	0	0	1	3	2	0	3	2
Gm42457	2	3	4	1	6	3	3	4
Gm47414	12	7	9	8	2	4	10	4
Atp6v1h	644	641	600	639	611	662	620	542
Tmem231	101	58	108	126	105	83	67	101
Gpr33	0	0	0	0	0	0	0	0
Gm43982	2	1	4	3	1	2	5	7
Rpl13-ps3	1	1	2	1	0	0	1	1
Zfp94	54	43	53	57	54	45	54	57
Exo5	253	295	244	231	304	264	244	268
BC031181	348	390	362	317	337	356	342	340
Hsd17b7	133	157	152	154	155	116	86	175
Tnks	786	921	918	979	819	868	832	927
Ak7	2	1	0	0	1	1	2	0
Gm33055	1	0	0	1	0	1	1	0
Gm42884	2	1	1	1	3	4	1	5
B4galt1	1303	1560	1469	1304	1378	1430	1366	1340
Gpr45	0	0	1	0	0	0	0	0
Dda1	443	436	405	441	442	473	481	439
Bcorl1	305	245	267	324	259	272	220	285
Ccdc58	158	141	154	154	153	131	123	130
Gm29438	0	1	0	0	1	0	1	1
Gm6564	0	0	0	1	0	0	0	1
Rad21	681	725	686	691	692	679	679	652
Il1f9	52	28	30	64	35	61	21	83
Phc3	857	831	935	1049	809	855	730	912
Zfp664	563	585	602	549	602	623	550	649
Cnn3	269	145	219	257	189	184	91	109
Atp5h	227	224	229	214	227	266	246	208
Catsper2	34	19	27	29	29	16	8	24
Glb1	718	716	819	732	716	893	785	680
2210009P08Rik	0	0	1	1	0	0	0	0
Plat	1	1	0	3	2	2	2	2
Psmg1	108	123	109	114	127	106	113	106
Ak4	496	418	448	510	462	389	422	456
Cysltr1	133	196	170	108	205	205	341	210
5830417I10Rik	153	166	143	161	158	144	131	175
Gm9727	2	5	4	4	2	2	0	4
Txndc2	1	0	0	0	0	1	0	1
Auts2	2	1	1	4	0	1	1	0
Rhbdl1	2	2	2	1	1	0	0	0
Fastkd2	243	298	233	246	266	219	227	258
Cox16	26	26	24	20	22	20	31	32
Gm6377	32	40	23	43	47	43	73	56
Slc17a7	2	3	3	0	2	1	1	1
Hoga1	12	17	14	10	20	14	26	16
Tspan12	2	0	0	1	0	0	0	1
Cd300ld5	2	0	0	1	1	0	1	2
Gm9042	2	3	1	2	2	2	3	2
Gstm2	340	304	337	329	319	364	296	272
Ripor3	8	2	15	18	5	14	6	4
Gucd1	344	367	311	345	377	331	353	370
Gm5830	0	7	3	2	3	3	1	3
Gm42849	0	1	0	0	0	0	0	0
Gm10179	2	5	6	4	3	4	6	4
Snx29	111	112	136	160	103	112	127	135
Tmem171	37	48	55	33	55	43	61	42
Gm6681	0	1	0	0	0	0	0	1
Rnf111	757	820	745	767	750	794	810	814
C530008M17Rik	2	1	2	1	2	2	0	3
Tmem183a	478	485	436	441	462	429	470	452
Lbhd1	32	49	21	24	28	29	44	43
Abraxas2	713	692	725	690	671	694	657	666
Fam210a	579	567	660	671	626	614	572	621
Gm43466	0	1	1	0	0	1	2	1
Tmem161b	234	243	247	255	228	224	211	253
Rptor	657	689	676	673	704	609	655	756
Unc13d	652	638	623	628	648	635	618	695
Ap3s1-ps1	5	10	5	7	6	10	9	6
Lipn	18	63	58	8	63	48	111	63
Synj2	520	560	593	603	575	542	557	578
Slc2a10	0	1	1	1	2	0	0	2
A630012P03Rik	2	7	2	0	4	3	6	2
2010110K18Rik	0	0	1	0	0	2	0	1
Clec9a	149	71	140	173	105	197	107	75
Nrf1	394	369	335	363	381	270	277	379
Tnfsf15	48	45	65	49	64	104	71	66
Gm9247	27	22	21	22	27	21	25	20
Celsr3	120	72	95	118	116	107	96	124
Arhgef17	87	37	83	97	71	109	28	67
Ifi44	437	780	557	335	589	581	787	670
Dkk3	2	3	1	5	2	1	1	0
Kcnh7	0	1	1	0	1	1	0	2
Gm49972	0	0	1	1	0	0	0	1
Tdg-ps2	4	8	1	2	3	2	3	3
Mbtps1	441	447	478	442	478	473	574	524
Bcs1l	138	122	144	144	149	140	126	124
Nabp1	2143	2188	2315	2166	1976	2254	1356	1902
Pithd1	336	280	303	320	331	272	252	275
Mrpl17	308	285	295	283	272	282	263	262
Pex19	552	582	553	517	594	536	557	596
Fam83f	209	146	154	208	158	103	82	145
E2f2	76	70	79	64	86	100	123	103
Upp1	90	118	113	80	108	134	157	206
Slc35a5	331	377	373	358	369	387	364	347
Gldc	7	2	0	2	2	3	4	5
Mdn1	415	567	558	449	474	453	404	641
Gm28403	0	0	0	0	1	0	1	1
Dbf4	169	179	151	164	167	158	162	164
Cfap20	260	229	215	231	218	222	224	240
Dnajc21	272	218	217	274	228	192	208	225
Edf1	269	300	267	257	271	294	285	243
BC035044	0	0	1	0	1	1	1	1
Fbxl21	22	21	26	18	28	14	14	21
Gm19815	0	1	2	0	0	1	0	0
Dio1	0	1	2	0	0	0	1	0
Cstf2	234	266	218	226	222	180	201	275
Hif1an	583	517	640	671	572	495	533	589
Ppic	106	117	130	95	117	153	114	187
Gm47283	41	39	8	15	8	17	21	20
Ust	59	67	29	65	61	54	41	55
Hc	0	0	0	0	0	1	1	0
Tmem160	186	179	210	184	189	190	202	182
Glis1	0	0	0	1	0	1	0	1
Zeb2	2007	2453	2250	2074	2109	2404	2343	2125
Snord87	2	1	0	1	0	0	4	1
Vnn3	38	25	47	45	41	68	62	49
G3bp1	590	589	576	557	601	638	652	605
H60b	27	16	20	33	21	15	7	13
Pdf	0	2	2	4	1	4	5	6
Kctd3	225	237	245	246	229	204	226	239
Gpr137b	863	935	936	879	813	850	682	676
Churc1	26	23	17	18	18	19	23	25
Fpgt	339	341	326	352	328	322	354	342
Lifr	20	9	12	16	14	17	18	32
Zfp414	168	168	191	157	191	189	183	171
Gm48969	0	0	0	0	0	1	1	0
Gm12870	2	0	0	0	2	0	2	2
Lyzl4	10	3	2	8	6	3	6	5
Prelp	1	1	1	0	2	2	0	0
Setx	662	830	825	791	730	734	740	898
9230114K14Rik	57	32	42	71	20	13	16	22
Ccdc18	7	3	5	8	4	3	4	2
Prdm11	7	17	17	6	18	16	25	26
S100a8	92	93	79	83	89	125	136	110
Trim65	85	121	102	75	134	95	193	157
Rabl6	784	691	721	733	755	705	618	646
Fmr1nb	6	3	0	0	0	0	3	0
Grcc10	21	10	14	14	10	14	18	13
Tpgs2	182	185	191	162	215	177	190	179
Gm26542	23	9	17	35	19	15	10	9
Abcf2	522	542	523	497	543	537	571	531
Ado	644	539	615	650	612	640	527	516
Arf5	417	421	422	359	398	443	398	380
Ndufb1-ps	148	150	153	132	141	178	188	149
Capn15	691	447	578	811	516	492	404	445
A330074K22Rik	79	64	116	114	100	151	56	69
Gid8	304	324	337	323	321	337	335	317
C1d	239	230	228	223	215	227	225	204
9330136K24Rik	11	5	16	13	6	10	6	10
Fhod3	30	13	22	23	11	6	6	16
Gm14269	6	12	10	10	7	10	13	13
Rps11-ps2	2	0	0	0	2	0	2	1
Wac	609	676	634	610	598	594	581	572
Gm44974	0	1	0	1	1	0	0	1
Prss23	0	1	1	4	2	1	1	2
Man1a	396	416	489	468	429	534	523	481
Eif3s6-ps4	2	3	3	2	2	5	4	1
2610035D17Rik	44	15	43	42	37	39	28	26
Gm2199	7	1	5	4	6	3	7	5
Mrps24	186	164	170	159	167	161	161	151
Gm4928	12	7	11	9	10	3	9	11
Gm4865	2	1	4	3	4	3	4	2
Ppp1r8	242	265	219	218	252	192	250	259
Erich2os	0	0	0	0	2	0	0	1
Heca	365	329	366	419	325	376	386	328
Gm11453	4	9	7	6	6	11	9	11
Kcnh1	2	3	0	1	0	0	1	0
Gm6170	0	1	1	1	3	3	2	2
Cox19	206	192	144	171	181	190	177	163
Mpv17l2	257	238	279	264	271	234	231	257
Brd3os	35	29	39	40	36	33	27	34
Lamtor2	228	228	225	187	212	251	243	201
Itgal	1108	1433	1522	1136	1300	1791	1991	1460
Fbxl12	279	168	219	298	195	239	197	185
Lad1	0	0	0	1	0	0	0	0
Gm7384	0	2	0	1	2	1	2	1
Crbn	441	425	445	435	428	460	440	423
Zfp931	105	90	92	115	113	97	81	86
Clcn3	644	632	708	723	592	603	560	669
Rpl18-ps2	8	4	3	5	8	11	9	5
Mir24-2	2	2	2	0	0	1	1	0
1700101I11Rik	20	16	24	29	23	24	30	23
Zhx2	299	191	250	298	246	251	229	242
Gm30122	4	0	2	4	4	0	1	1
Gm5131	5	0	4	1	1	2	2	0
Gm43682	2	3	3	5	5	3	7	5
Ccdc28a	130	130	114	130	147	122	145	139
Fhl1	2	0	0	0	0	0	0	0
Rell1	281	270	254	310	255	240	231	257
Cenpi	35	34	36	36	32	24	33	30
9230111E07Rik	5	2	4	1	5	5	2	1
Pcdhga8	1	0	1	1	0	0	0	2
Rpl31-ps8	5	3	4	5	6	4	6	2
Gstm6	0	0	0	1	2	0	0	0
Ano8	200	174	199	205	205	193	204	232
Aurkb	59	32	53	65	60	43	56	38
4930481B07Rik	17	5	6	12	14	3	7	10
Gm6305	0	0	0	1	1	1	0	0
Cmtr2	157	181	172	167	159	136	144	165
Lrch2	0	1	1	0	0	0	0	0
Trav14-3	0	0	0	1	1	0	0	0
Gm17229	5	1	8	3	4	5	4	2
Csad	60	45	81	61	88	107	99	67
Trib2	0	1	0	1	0	0	0	1
Bnip1	178	172	168	185	177	159	177	174
Gm9812	1	0	2	4	2	0	3	5
Sik3	634	607	626	693	704	654	716	687
Mib2	620	425	591	601	573	580	533	567
Aldh1b1	502	509	546	474	538	504	501	474
A730017L22Rik	40	55	40	49	44	39	63	81
Extl1	6	0	2	4	3	3	2	5
Mirlet7g	0	0	0	0	1	0	0	0
Fam102b	909	845	991	987	863	954	869	819
Zdhhc24	316	340	310	309	321	243	251	343
Rlf	621	504	568	686	498	473	454	524
Bcar3	512	580	472	496	530	457	505	495
B130046B21Rik	16	11	4	10	6	4	12	17
Pkig	314	329	327	294	333	329	341	313
Mdh1	564	591	574	508	539	624	582	484
Ints6l	256	198	267	262	223	268	222	249
Zfp146	435	398	415	433	411	370	344	359
Zfp953	97	100	118	112	92	80	87	124
2010109A12Rik	1	1	0	1	1	4	0	2
Gm2383	5	1	3	1	3	0	4	2
Gtf3c3	362	353	386	418	359	316	268	330
Rfxap	161	136	127	147	158	108	160	138
Glt8d2	1	1	2	0	0	3	1	1
3000002C10Rik	10	10	15	10	11	11	14	12
Gm6263	3	5	3	3	0	3	2	1
Rpl14-ps1	42	34	41	37	43	57	50	30
Ly96	109	147	99	109	125	113	149	124
Dnal4	263	217	251	199	245	245	230	227
Hace1	167	177	174	200	182	179	168	215
Gnpat	517	484	491	496	527	502	483	486
Zdhhc6	437	436	467	435	457	492	499	430
Sh2d5	3	1	3	3	1	0	1	1
Usf1	378	359	374	361	398	381	398	394
Kbtbd12	20	22	18	17	23	19	22	16
B230303A05Rik	40	26	32	50	36	29	9	33
Mir142b	1	1	0	1	4	4	3	5
Pus1	288	253	277	243	284	229	239	272
Mphosph9	149	95	109	149	111	100	90	123
Bag3	499	433	446	506	482	474	487	400
Gm12999	12	7	13	8	5	12	7	5
Gprc5b	288	122	221	368	130	131	72	184
Gm49125	4	13	25	12	16	24	12	20
Pigu	388	456	430	378	412	399	432	427
Sprr2e	0	0	0	0	0	0	0	1
Gm44609	4	5	2	2	5	5	5	2
Gm7334	6	5	4	5	2	3	2	2
Hspa12b	0	0	0	1	0	0	0	2
Gas5	200	203	211	200	172	223	230	198
Pctp	394	431	380	362	417	391	419	409
Clpp	281	277	275	266	287	260	238	272
Trpc6	0	0	0	0	2	0	0	0
Por	1047	1292	1133	1013	1050	1058	1074	1070
Klhdc3	421	445	443	418	483	516	521	451
Wipi1	498	401	463	476	450	476	404	422
Acss2os	1	1	0	1	1	1	0	0
Mettl5	130	113	114	128	124	137	121	108
Pml	838	916	857	825	901	898	970	910
Nsun6	130	105	121	126	127	95	92	124
Gm5417	2	2	0	1	0	0	0	3
C530005A16Rik	12	10	10	13	9	12	12	9
Zfp141	179	154	178	183	166	143	161	195
Tbc1d24	428	493	503	489	427	399	344	511
2810408A11Rik	1	1	4	1	4	1	2	2
Gm4949	1	0	1	1	2	2	2	0
Ctnnal1	7	1	5	6	6	5	3	5
1810024B03Rik	33	24	30	33	36	34	33	30
Gm6264	0	0	1	1	0	1	1	1
Gm14121	7	8	3	10	7	10	10	5
Lin9	112	73	101	114	96	73	95	102
Ankdd1a	19	0	11	22	13	18	3	6
E430024P14Rik	3	1	6	4	4	8	4	4
1810044D09Rik	24	29	24	24	19	16	21	27
Gm43006	0	1	0	0	2	1	3	0
Taf3	338	306	295	339	307	287	274	304
Ifi27l2a	167	179	175	159	192	194	234	161
Myo16	3	5	4	7	4	6	6	9
Dpf1	16	12	7	10	10	10	5	13
Stum	12	4	15	29	11	17	8	8
Gm26571	3	3	1	3	2	2	1	4
8430430B14Rik	0	0	0	0	0	1	0	0
Tomt	7	12	9	8	11	19	12	11
Chst11	832	1160	787	931	1061	1007	944	911
Polr1e	122	128	115	111	151	102	106	139
Gm49694	2	1	3	2	3	0	2	1
Prkar2a	574	533	519	657	511	450	402	495
Rgs4	0	1	0	1	0	0	0	0
Gm43028	0	0	0	2	2	1	4	1
Gm15991	1	3	7	7	8	5	7	11
Gm20342	17	27	24	21	18	15	17	17
Tnfrsf1a	784	898	842	723	796	872	836	740
Itga5	1617	2070	1852	1588	1773	1886	1816	1787
Lactb	320	280	315	336	311	330	307	283
Akr7a5	182	149	161	162	152	132	133	165
Paqr7	297	364	303	264	357	353	400	437
Ermard	243	172	215	219	213	206	209	167
Rel	476	472	531	541	486	483	463	547
Zfp747	78	71	65	81	76	59	80	93
Gm4609	3	2	3	5	9	6	6	10
Mpp5	553	421	426	616	402	409	308	436
Cdca8	115	90	105	99	110	97	83	116
Asf1b	59	57	71	57	60	63	78	67
Slc25a47	3	2	6	7	2	4	2	3
Srrt	470	559	487	363	546	493	647	571
1700001C19Rik	3	1	4	4	4	2	4	2
Slc39a6	482	502	486	516	451	405	407	509
Cd109	485	396	437	625	303	300	277	327
Tm4sf5	26	16	28	27	28	27	36	33
Sptbn4	14	4	7	14	8	6	8	8
Atp11b	936	874	1030	1110	863	1040	857	875
4833439L19Rik	574	530	598	587	589	625	595	537
Gm11362	1	2	0	1	1	1	1	2
Gm49064	2	4	3	2	2	2	4	5
Matn2	2	0	1	0	4	2	4	4
Platr1	0	3	0	0	0	0	2	2
Gm12089	1	1	0	0	1	1	2	0
Fxr2	615	568	613	640	562	556	560	563
Cln8	1376	1382	1327	1386	1254	1174	1157	1190
Eid2b	84	36	81	92	79	66	48	58
Oacyl	0	1	0	1	2	3	2	0
Pced1a	248	194	251	246	232	202	229	229
Phf1	313	196	278	295	252	240	248	242
Cnot6l	1022	977	1043	1147	992	991	917	905
Gm15382	6	3	6	6	6	5	6	2
H2-T-ps	248	144	217	249	179	169	84	157
4430402I18Rik	2	3	3	5	2	4	2	5
Eif4e2	517	552	548	494	597	567	651	572
Zfp280b	152	152	153	188	159	144	145	173
Ggps1	430	434	432	426	415	396	431	445
Gm6035	1	2	3	1	2	1	3	0
4930532G15Rik	1	0	1	1	3	0	1	2
Zkscan3	384	395	396	414	370	384	348	407
Dusp10	112	99	73	115	102	59	69	105
Gm26964	4	0	0	0	1	3	0	2
Gm11592	7	0	1	5	1	2	2	2
Phtf1	281	249	311	304	314	326	311	327
Gm49727	10	8	7	13	11	8	10	10
Akr1b7	4	1	1	5	3	1	1	2
Gm43203	1	3	1	1	2	4	1	6
Zc3h7a	899	925	880	900	795	895	867	891
Cdc37	583	569	605	607	579	677	666	560
Tsks	0	0	0	0	2	0	2	2
Foxp4	341	303	309	333	350	446	421	376
Gm22574	1	2	2	1	1	2	4	2
Ccdc115	276	277	276	245	282	266	299	273
Recql	189	213	218	210	225	217	252	245
Zfp418	38	38	36	45	44	34	39	39
Arhgap33	8	2	3	4	7	10	5	5
Gm27326	1	1	3	1	0	2	3	3
Sox11	1	3	0	2	0	0	0	0
Gdpd3	33	35	43	18	36	42	59	38
Top2b	800	785	831	852	752	784	741	709
Zfp870	101	98	93	103	113	122	99	93
Kif2c	2	4	2	2	2	2	6	4
Adnp	12	27	16	19	14	14	20	20
2310009B15Rik	36	28	25	36	30	33	31	28
Mxd4	229	191	252	249	276	361	435	266
Gm39197	1	1	2	2	2	3	1	3
Tbrg4	444	430	382	407	419	345	360	434
Lncbate10	1	0	2	0	3	0	0	2
Ppia	156	206	187	153	161	194	188	182
Gsn	1058	1172	1189	1023	1106	1290	1212	1077
Cebpa	1114	1217	1131	1032	1055	1052	1039	975
Gm50069	7	7	9	10	3	5	6	7
Elob	172	191	184	167	175	214	188	168
Pdcd4	185	148	155	172	176	189	186	149
Gm48701	2	1	6	4	5	3	1	4
Mst1	8	3	3	8	2	3	1	6
AU041133	56	57	56	53	45	41	42	53
Socs4	693	715	726	827	643	587	556	668
Lyl1	81	106	64	63	102	137	201	160
Mir27a	1	1	1	0	2	3	0	2
Sh3d21	23	20	24	18	23	21	15	13
Map9	12	12	10	10	9	11	5	6
Sp7	1	1	1	1	2	3	1	1
Bub3	341	323	334	330	353	367	390	353
B3gnt6	10	3	4	13	5	1	1	5
Hspa9-ps1	9	14	7	7	10	10	6	9
Gm7065	0	0	0	1	2	0	0	0
Sptlc2	835	933	869	823	828	869	936	866
Rsad2	1606	2384	1764	1471	1723	1756	1689	1859
Tmem263	140	89	105	138	98	85	64	97
Gm42031	19	17	12	21	34	34	37	34
Ggct	166	141	153	164	149	139	132	138
Nkrf	83	105	87	113	95	84	88	115
Tctex1d2	210	200	199	214	188	189	147	163
Alkbh7	120	93	102	118	109	93	110	106
Dolpp1	285	244	264	262	253	239	190	247
Rps24-ps3	12	12	13	11	14	16	14	8
Cdh24	7	4	1	10	6	8	5	5
Gtf2h3	210	194	193	192	187	190	172	203
Ptrh1	136	137	146	134	129	120	127	147
Cdc20	12	15	9	14	18	8	15	9
Rela	654	660	626	616	635	671	686	613
Rpn1	1008	1095	1075	954	975	1092	999	922
Lrrc9	11	17	10	8	8	9	8	15
Gm18859	9	14	9	16	12	11	9	16
Gm29376	0	0	0	0	0	0	0	0
Bfar	650	549	608	581	548	592	563	549
Gm26862	1	0	2	0	0	1	0	0
Gm5903	2	4	9	4	6	5	4	6
Atpaf2	385	394	372	345	368	325	327	352
Slc4a2	250	285	239	217	276	294	458	398
Gm16092	2	1	0	2	2	0	1	0
Zfp950	205	230	229	178	215	236	250	256
Gm7600	1	0	0	1	1	0	1	0
Agtrap	939	1106	1066	808	1016	1138	1303	1054
Gm14305	23	23	22	25	15	19	17	20
Map2k6	15	24	13	7	21	13	23	30
Adgrf5	5	5	1	5	0	4	1	0
Fsd1l	35	33	38	38	35	13	28	50
Zbtb39	175	192	212	207	198	179	177	222
Trim21	341	449	371	322	403	377	438	477
Pcbp2	909	961	923	870	888	1008	998	808
Gm11992	7	19	14	11	11	8	11	18
Commd9	283	289	265	228	262	252	258	283
Gm39326	1	0	0	1	2	0	0	0
Rnf32	3	0	1	3	2	2	2	2
Ltb4r1	147	84	142	131	130	157	119	119
Gm8254	0	0	0	0	0	1	2	2
Naa20	303	313	284	276	291	300	305	273
Rap1b	1033	1221	1071	922	1064	1135	1119	982
Yipf5	509	510	497	495	476	474	430	451
Flywch2	53	59	36	45	45	50	46	56
Gm14150	0	0	0	1	0	0	4	0
Dgki	28	17	19	39	15	9	10	13
Ptpn22	87	86	92	70	144	150	123	99
Rmnd5a	814	699	870	873	768	834	802	707
Pla2g6	286	219	214	287	239	197	208	211
Lactb2	249	255	239	268	236	201	225	247
Nhlrc2	362	355	411	397	364	372	344	398
Epn1	827	732	807	793	810	913	902	747
1700037H04Rik	305	282	281	284	289	290	277	297
Gm1141	2	0	0	0	0	2	0	0
Eif3l	621	647	630	578	628	641	665	578
Xpo1	1120	1097	1101	1145	969	980	916	977
Gm41307	5	2	3	5	6	9	4	0
Myo5c	2	4	1	2	2	1	1	1
Gm45059	0	0	1	0	1	1	0	0
Gm43660	0	0	0	1	1	0	0	0
Lcmt1	241	184	227	231	253	263	270	201
Timm8a1	19	12	11	19	12	5	10	10
Tbc1d22b	324	321	328	342	347	324	327	331
Prx	9	10	10	10	11	9	16	17
Idh2	442	420	478	452	450	451	398	363
Adgrl2	420	561	618	513	490	627	561	753
Hsd17b12	526	635	573	527	608	614	574	542
Socs3	403	370	441	409	453	504	487	564
Eif2b2	347	338	340	330	326	334	327	344
Pfkfb4	520	494	484	537	536	596	506	510
Cpeb1os1	2	2	3	4	3	3	1	3
Tmem220	152	125	131	119	120	120	99	128
H1f0	421	398	408	434	342	322	226	369
Med26	163	126	132	147	148	133	143	146
Gm4950	3	1	0	2	2	2	4	1
Gm47210	2	1	2	1	0	0	1	1
Armcx1	86	86	92	92	100	70	76	85
Cd302	340	399	402	307	393	458	454	370
Frg1	231	241	226	228	240	234	234	197
Pum2	1281	1433	1362	1343	1222	1333	1247	1298
Acy1	27	36	19	20	36	18	31	28
Ftl2-ps	15	7	13	13	17	10	12	10
Tcea2	62	36	53	55	44	46	62	52
Gm8459	9	10	17	10	17	15	7	16
Zfr	836	884	802	860	737	785	744	806
Yipf6	569	546	554	569	534	492	455	509
Smg7	805	847	788	835	772	705	729	838
Trmt44	106	111	110	117	116	114	124	144
Gdf11	2	1	2	1	1	2	1	0
Lime1	1	2	0	4	1	0	1	1
Cdip1	273	252	234	275	258	290	287	265
Gm13131	2	0	1	1	2	0	2	2
Iglon5	6	12	1	1	18	12	22	13
Prss16	31	11	33	17	27	24	20	23
Tbxas1	876	995	989	819	1048	1195	1027	912
Pcgf6	182	111	159	208	148	130	91	137
5330406M23Rik	0	0	0	2	0	1	0	0
Gpc1	1126	1073	1196	1143	1066	1265	905	964
Gm28100	1	1	2	3	0	1	4	2
Gm42595	16	14	18	17	15	12	18	14
Cdc14b	203	152	224	243	167	182	132	157
Fam133b	141	138	139	144	145	158	156	161
Hmgb1-rs17	0	0	1	0	0	2	0	2
Smpd4	506	522	475	445	519	463	443	550
Kmt5a	806	788	804	779	760	821	780	670
Gm37718	0	0	1	1	2	0	0	1
Prrc2c	1414	1711	1780	1808	1483	1671	1292	1704
Sidt2	1258	1358	1421	1352	1347	1452	1327	1275
1700086P04Rik	12	4	5	12	8	3	4	11
Gab3	50	35	57	57	52	50	51	51
Snx11	474	534	528	433	546	495	511	527
Sgip1	1	0	0	0	3	0	1	2
Olfr1395	0	0	0	0	0	0	0	1
Kbtbd11	2	1	0	1	0	1	0	0
Gm28800	8	7	8	6	5	8	10	9
Asns	214	140	166	244	134	122	144	136
Erf	231	287	260	205	241	280	335	282
Tlr5	0	0	1	0	0	0	1	2
Smpdl3b	309	325	361	274	382	488	541	505
Gm11449	0	0	0	1	1	2	1	2
Arhgap39	229	220	210	293	235	232	211	221
Pik3ca	896	935	966	983	943	886	945	855
Mthfs	89	82	77	92	70	68	56	75
Ptpro	125	171	156	124	161	166	286	151
Serpina3m	0	0	0	0	0	0	0	1
Gm11545	4	3	1	3	2	8	0	2
B130055M24Rik	7	21	12	8	11	8	12	23
Pidd1	215	92	119	234	103	63	59	105
Gm19500	0	0	0	0	0	0	0	0
Srsf4	332	250	293	295	291	314	323	265
Nckap5l	314	243	275	316	288	283	286	259
Gm3815	2	5	2	0	2	1	0	4
Sema3d	0	0	1	0	0	0	0	0
Angpt4	0	0	0	0	1	0	1	1
Smpd5	267	220	249	252	245	252	182	326
Mamdc4	6	3	7	4	9	3	6	5
Fryl	688	788	791	819	730	741	680	848
Stim1	771	834	897	883	773	735	733	795
AW146154	110	106	112	112	105	107	107	131
Klrb1f	0	0	0	1	0	1	0	0
Spred3	130	122	126	128	142	169	134	153
Gm19522	2	2	3	3	6	2	3	0
Mapre1	890	844	891	910	844	921	899	836
Gm14636	8	8	14	7	15	8	13	19
C79130	17	12	17	18	14	16	24	27
Jmjd6	328	337	308	304	329	263	335	316
C130012C08Rik	1	1	4	2	2	2	4	5
D5Ertd605e	0	0	1	0	0	4	6	2
Parp8	217	255	224	204	275	292	323	289
Ube2r2	579	518	557	534	521	627	619	527
Tbx20	0	0	0	0	0	0	0	1
Irak1bp1	73	56	68	86	63	50	43	59
Gm13077	2	2	1	1	0	1	2	1
Prrx1	3	2	0	4	6	1	3	0
Gm20075	2	3	5	8	7	4	5	5
4932443L11Rik	2	4	1	7	1	1	3	1
Gm42913	2	1	1	1	2	1	1	2
Gm15701	3	2	4	1	2	4	2	4
Slc25a25	288	274	256	307	256	260	251	266
Abhd13	541	569	545	593	522	473	436	531
Dhodh	143	111	113	113	153	124	120	140
Cdkl2	149	132	137	127	149	134	157	154
Gm35037	1	0	2	2	2	0	2	4
Dcun1d5	405	418	394	397	393	413	388	367
Gm11127	2	2	3	4	2	5	4	2
Serpine2	21	23	12	36	17	17	19	48
Dna2	95	90	76	88	78	88	81	109
Dhx40	276	278	283	278	307	270	293	296
Bach2	17	11	19	26	15	17	20	12
Hax1	187	185	191	170	183	148	165	160
Gpr55	21	23	22	26	22	18	26	31
Hey1	38	43	25	50	45	29	39	20
Gm43128	2	1	2	1	0	0	0	2
Ttc7	496	576	579	480	581	635	745	591
D130020L05Rik	26	33	38	34	32	20	23	40
Caprin1	1347	1591	1451	1348	1343	1461	1437	1407
Hapln4	6	3	3	7	3	5	3	2
Zbtb2	247	197	243	228	224	199	224	216
Plekha5	151	121	149	159	130	161	133	156
Cfdp1	323	328	295	285	315	300	313	273
Gm12168	3	4	5	2	8	4	5	5
Tssk4	4	4	4	2	5	3	6	2
4833408A19Rik	12	7	14	10	10	12	6	6
Gm6576	2	0	2	1	4	3	4	2
Naxd	361	333	360	370	349	347	343	345
AC157997.1	5	0	2	4	0	0	0	2
Bmf	199	135	223	213	176	254	228	160
Cacna1e	0	0	0	0	0	0	0	0
Gdf15	267	64	97	279	54	34	18	54
Gm36401	1	1	1	0	0	1	1	1
Hfm1	0	0	0	0	2	0	0	1
Denn2b	64	25	29	69	29	20	26	33
Impdh1	714	630	668	722	656	628	545	601
U90926	26	15	26	15	31	51	38	41
1110059G10Rik	180	168	163	186	187	171	196	160
Pgm5	0	0	0	0	2	0	0	0
Sdhaf2	520	491	482	492	495	518	506	453
Gm11874	1	1	0	1	0	1	0	1
Arhgap42	2	3	0	0	1	0	1	2
Dnajb5	141	142	136	127	174	161	183	168
Gm31045	0	0	0	1	1	0	0	0
Pdcd11	615	636	637	630	623	571	597	688
Il1rl2	358	473	414	378	415	501	522	516
Trappc4	310	318	279	278	293	275	297	291
Emc10	553	535	574	502	519	562	560	524
Malsu1	165	138	144	155	164	129	134	133
Fahd1	94	68	60	86	74	62	52	60
Lonp1	683	631	672	699	663	609	660	686
Gm12464	0	0	0	0	0	0	0	1
Gm30970	3	1	1	2	2	3	2	5
Zdhhc16	328	311	366	336	336	331	336	344
Cadm1	209	246	162	234	268	234	181	102
Psme3	785	899	778	748	798	817	781	748
Asb13	147	172	154	135	184	149	195	178
Pfkfb3	1671	2065	1813	1649	1789	1820	1779	1746
Bpgm	198	196	178	166	206	176	179	175
Rcsd1	92	104	104	77	124	158	169	149
Galnt15	11	10	5	13	10	8	13	5
Gm9061	8	3	0	10	7	5	6	9
A930005H10Rik	64	68	58	57	56	73	66	69
Actr3	804	930	829	741	770	869	846	689
D7Ertd128e	5	9	3	4	6	5	1	3
Pde12	399	317	379	440	356	321	285	340
Snhg3	64	55	57	63	56	56	67	58
Nyap2	5	7	2	7	3	2	7	4
Gadd45gip1	153	119	121	147	137	149	148	139
Snord89	18	17	11	17	21	15	12	10
Gm9733	9	2	4	4	12	11	17	7
Bcap29	413	475	425	423	418	419	363	405
Dusp8	34	9	25	28	28	14	23	22
Dtd1	68	68	67	86	100	60	84	89
Supt4a	200	198	196	179	189	192	214	185
Nop56	314	327	289	317	304	284	295	322
Epgn	0	0	0	0	0	0	0	0
Prrg2	228	240	239	223	268	219	253	248
Dlc1	29	36	14	29	28	17	11	16
Cep135	130	150	161	135	130	159	170	182
Wwc1	6	2	4	2	2	1	3	4
D2hgdh	133	129	124	150	136	127	140	146
Cacng6	0	0	0	1	2	1	0	2
Hspa4l	687	627	725	825	589	688	513	643
Gm16284	2	1	1	2	1	0	0	0
F11r	229	198	245	231	242	261	252	185
Gm28527	3	0	6	4	4	3	3	2
Rnf114	837	927	845	719	802	889	921	808
Med9	258	274	256	237	255	252	254	251
Gm43372	5	1	3	0	1	1	2	3
Ccdc17	49	36	48	45	41	39	56	37
Dgcr6	248	251	223	250	245	235	206	225
Ermp1	534	519	560	610	565	500	444	498
Zfp652os	27	17	16	23	22	17	21	22
Gm43679	1	1	0	2	2	0	1	1
Wdr93	97	71	81	84	104	77	84	61
Gm17455	2	0	0	1	2	1	0	0
Eif4ebp3	4	4	3	5	6	4	0	2
1700124L16Rik	2	0	2	2	2	3	3	2
Alg12	267	262	261	254	258	226	199	262
Kbtbd7	174	185	204	174	192	220	194	215
Arl4d	16	8	12	13	11	6	6	13
Tmem240	15	4	14	12	10	14	15	12
Micu1	489	459	456	445	445	435	394	456
Tmem129	332	323	353	345	350	308	310	297
Cox4i1	361	396	377	333	352	420	397	328
Luc7l3	447	478	453	470	444	542	582	533
Gm28187	0	5	2	3	4	1	5	12
Adora2a	59	38	68	65	63	78	63	85
Gm12611	2	1	0	1	1	0	0	1
Gm5064	8	7	8	9	11	9	6	7
Dapk1	1196	1049	1298	1230	1211	1361	1214	964
Hint3	105	95	97	113	101	105	69	88
Csrnp2	106	80	91	132	99	73	73	77
Bloc1s4	156	134	142	148	151	140	123	146
Ttc39c	223	210	217	220	234	242	211	233
D230022J07Rik	2	1	2	4	0	2	2	2
Arrb2	819	921	907	754	836	1043	1023	814
AC167036.2	0	0	0	0	0	1	0	1
Kcna7	2	0	0	1	1	1	0	1
Timm9	151	117	134	151	155	148	124	148
Usp14	694	680	689	720	668	651	555	618
Mbnl3	2	4	2	4	2	6	0	9
Atxn1l	795	870	851	859	831	785	754	892
Gm6311	2	2	5	1	3	3	1	3
Ranbp3	559	557	533	534	561	518	537	539
Dnajb14	633	600	750	796	654	773	587	613
Gch1	335	361	332	342	351	370	396	361
Gm36128	3	0	0	1	2	0	0	1
Ddx46	708	750	721	654	709	712	847	796
Gm46224	74	63	66	77	69	80	85	62
Klrb1b	0	0	1	1	0	2	3	2
Marchf9	181	123	167	201	177	156	141	153
Tcf7l2	226	277	234	215	300	291	324	259
Bin1	433	503	501	352	500	597	596	532
AA474408	1	0	0	0	1	1	0	3
Eldr	1	2	1	2	3	1	4	2
Dvl3	407	319	350	459	368	310	323	362
Smarcd1	306	293	290	296	301	285	331	319
Mvb12b	787	774	825	797	835	923	1029	900
Kdm8	20	39	19	22	32	28	36	36
Cask	309	288	363	342	343	326	343	357
Oxa1l	419	319	391	405	394	415	400	340
Foxj2	666	593	671	703	615	580	579	607
Cog5	442	432	451	519	460	430	397	425
Mterf1b	11	2	6	11	8	9	6	5
Ppih	59	65	51	52	83	59	76	70
Scyl1	607	602	604	645	605	587	619	560
Gm5529	1	1	0	2	2	0	1	0
Dxo	127	99	119	108	129	124	154	122
Fermt2	5	15	2	13	8	0	6	2
Hsp90ab1	1428	1672	1627	1317	1436	1761	1607	1366
Elac2	281	281	289	266	298	254	286	292
1700066M21Rik	148	137	142	156	135	138	129	128
Rpl31-ps21	2	0	0	1	0	5	2	1
Trmt12	130	156	140	107	147	115	128	174
Gm47075	0	0	0	0	0	0	0	0
Rpl23a-ps3	4	5	4	4	5	5	8	6
Cntln	43	58	45	36	53	39	49	71
Tsr2	203	190	172	199	219	188	184	197
Gm38214	1	2	2	1	1	1	2	3
Gm15247	1	8	1	3	1	4	3	7
Gpx7	37	37	30	40	48	26	28	29
Gm7118	1	2	2	2	1	2	0	2
Ogg1	215	202	201	218	204	171	162	186
Nid2	3	4	4	7	3	2	3	4
Zfp629	303	230	308	335	296	320	289	281
Gm42748	5	11	5	5	9	5	4	5
Ttc32	58	62	48	39	64	50	59	56
Slc25a20	370	407	405	363	411	364	396	408
Supt6	1234	1348	1352	1286	1259	1365	1299	1362
Crebzf	296	314	332	299	281	277	321	322
Irgc1	4	1	2	4	4	8	2	2
Ccdc88c	26	16	18	30	15	31	13	27
B4galt6	990	1258	1177	1012	1147	1161	1138	1078
Lmo2	341	364	354	324	364	345	377	372
2610027K06Rik	2	0	0	1	1	0	1	2
Gm12182	12	9	8	10	11	12	12	10
Ube2e2	77	43	78	94	53	51	55	56
Gnl2	457	485	446	472	464	477	468	444
Mettl3	252	229	232	226	254	207	251	256
Hibch	166	140	175	186	143	137	128	148
Sema6c	12	12	17	19	16	16	5	12
Eed	432	403	384	418	389	414	407	371
Gm13712	2	0	3	2	2	0	1	2
Hnrnpm	776	937	824	682	811	830	895	872
Emp1	300	404	411	351	409	376	461	421
Tnfaip8	577	651	613	537	583	691	699	553
Pgd	1187	1288	1373	1132	1199	1568	1343	1208
Gm16726	2	4	3	5	1	4	2	5
Ncf1	980	1241	1152	895	1100	1349	1427	1134
Gm7899	1	2	0	0	2	2	3	2
Stard3	555	679	621	527	642	608	635	612
Gm6863	30	25	27	32	30	35	33	24
F830016B08Rik	114	156	135	97	117	145	146	139
Reep4	339	311	344	326	349	345	299	312
Atf5	436	390	372	408	396	373	427	419
Gde1	917	1056	973	850	870	971	853	826
Clk1	682	734	738	712	619	723	718	616
Dgat1	366	353	323	360	349	315	308	390
Sec16b	1	3	0	3	5	6	6	5
[truncated: 17,310 more rows]
